# Supplementary material for: Eukaryote hybrid genomes
Source: PLoS Genet. 2019 Nov 27;15(11):e1008404. doi: 10.1371/journal.pgen.1008404 (PMC6880984; doi:10.1371/journal.pgen.1008404)
Supplement: S1 Text — (XML) [file pgen.1008404.s001.xml]

<mediawiki xmlns="http://www.mediawiki.org/xml/export-0.10/" xmlns:xsi="http://www.w3.org/2001/XMLSchema-instance" xsi:schemaLocation="http://www.mediawiki.org/xml/export-0.10/ http://www.mediawiki.org/xml/export-0.10.xsd" version="0.10" xml:lang="en">
  <siteinfo>
    <sitename>PLoSWiki</sitename>
    <dbname>wiki</dbname>
    <base>http://topicpageswiki.plos.org/wiki/Main_Page</base>
    <generator>MediaWiki 1.32.1</generator>
    <case>first-letter</case>
    <namespaces>
      <namespace key="-2" case="first-letter">Media</namespace>
      <namespace key="-1" case="first-letter">Special</namespace>
      <namespace key="0" case="first-letter" />
      <namespace key="1" case="first-letter">Talk</namespace>
      <namespace key="2" case="first-letter">User</namespace>
      <namespace key="3" case="first-letter">User talk</namespace>
      <namespace key="4" case="first-letter">PLoSWiki</namespace>
      <namespace key="5" case="first-letter">PLoSWiki talk</namespace>
      <namespace key="6" case="first-letter">File</namespace>
      <namespace key="7" case="first-letter">File talk</namespace>
      <namespace key="8" case="first-letter">MediaWiki</namespace>
      <namespace key="9" case="first-letter">MediaWiki talk</namespace>
      <namespace key="10" case="first-letter">Template</namespace>
      <namespace key="11" case="first-letter">Template talk</namespace>
      <namespace key="12" case="first-letter">Help</namespace>
      <namespace key="13" case="first-letter">Help talk</namespace>
      <namespace key="14" case="first-letter">Category</namespace>
      <namespace key="15" case="first-letter">Category talk</namespace>
      <namespace key="828" case="first-letter">Module</namespace>
      <namespace key="829" case="first-letter">Module talk</namespace>
    </namespaces>
  </siteinfo>
  <page>
    <title>Eukaryote hybrid genomes</title>
    <ns>0</ns>
    <id>741</id>
    <revision>
      <id>7357</id>
      <timestamp>2019-03-05T10:38:35Z</timestamp>
      <contributor>
        <username>Annarunemark</username>
        <id>132</id>
      </contributor>
      <comment>Created page with "{{author |first1       = Anna |last1        = Runemark |department1  = Department of Biology |institution1 = [[WP:Lund University|Lund University]] |address1     = 11800 Lund,..."</comment>
      <model>wikitext</model>
      <format>text/x-wiki</format>
      <text xml:space="preserve" bytes="61630">{{author
|first1       = Anna
|last1        = Runemark
|department1  = Department of Biology
|institution1 = [[WP:Lund University|Lund University]]
|address1     = 11800 Lund, Sweden
|username1    = User:annarunemark
|orcid1       = https://orcid.org/0000-0002-8976-5530

|first2       = Mario
|last2        = Vallejo-Marin
|department2  = Biological and Environmental Sciences
|institution2 = [[WP:University of Stirling|University of Stirling]]
|address2     = Stirling FK9 4LA, Scotland, UK
|username2    = User:Mvallejomarin
|orcid2       = https://orcid.org/0000-0002-5663-8025

|first3       = Joana I
|last3        = Meier
|department3  = Department of Zoology
|institution3 = [[WP:University of Cambridge|University of Cambridge]]
|address3     = Trinity Lane, Cambridge CB2 1TN, UK
|username3    = User:Joanam
|orcid3       = https://orcid.org/0000-0001-7726-2875
}}

==Abstract==
Hybridization is the process where genetically closely related species mate and produce offspring with admixed genomes. The genomic revolution has shown that hybridization is an important source of novel variation. Although most hybrids are sterile or less fit than their parents, some may be survive and reproduce and enable the transfer of adaptive variants across the species boundary, or even result in the formation of novel lineages. There are two main variants of hybrid species genomes: allopolyploid, which have one full chromosome set from each parent species, and homoploid, which are a mosaic of the parent species with no increase in chromosome number. The establishment of hybrid species requires the development of reproductive isolation against parental species. Allopolyploid species often have strong intrinsic reproductive barriers due to differences in chromosome number. Homoploid hybrids can sort the intrinsic barriers that isolate the parent species from each other so that a subset of these isolate the hybrid species against each parent species, or gain pre-mating extrinsic isolation from ecological differences. Hybrid species may face problems arising from incompatible combinations of genes derived from different parent species. During the process of genome stabilization selection for compatible combinations results in fixation of compatible ancestry block combinations within the hybrid species.

==Background==
Genetic exchange between species can impede biodiversity because gene flow between diverging species counteracts their differentiation and hybridization between recently diverged species can lead to loss of genetic adapations or species fusion [1]. Traditionally, zoologists have viewed hybridization as maladaptive sexual preferences [2] which resulted in breaking up co-adapted gene complexes [3]. In contrast, plant biologists recognized early on that hybridization can sometimes be an important evolutionary force increasing biodiversity [4,5]. Recently, evidence has been accumulating showing that hybridization is also an important evolutionary force in animals [1,6,7]. Hybridization can enrich the genetic diversity of introgressed taxon, lead to introgression of beneficial genetic variation or even generate new hybrid species [1]. Hybridization is now also known to contribute to the evolutionary potential in several textbook examples of adaptive radiation, including the ''Geospiza'' Galapagos finches [8], African ''Haplochromis'' cichlid fishes [9], ''Heliconius'' butterflies [10-12] and Hawaiian ''Madiinae'' tarweeds and silverswords [13]. Here we review the evolutionary outcomes of hybridization and the properties of genomes of hybrid species. 

===Evolutionary outcomes of hybridization===
There are several potential evolutionary outcomes of hybridization (Fig. 1). If hybrids are not viable or sterile, hybridization will not affect the parent species, except perhaps for a reduction in their reproductive success [14,15]. In contrast, if the fitness of hybrids is as high or even higher than the fitness of one or both parent taxa, hybrids may displace the parent taxa and the hybridizing taxa may fuse (speciation reversal, [16,17]; Fig. 1). If the fitness of hybrids is reduced but non-zero, hybrid zones may emerge in the contact zone of the taxa [18]. Hybridization may contribute novel variation through rare hybrids backcrossing with parental species. Such introgressive hybridization may enable selectively beneficial alleles to be transferred across species boundaries even in species pairs that remain distinct in spite of occassional gene flow [19,20]. In some cases hybrids may evolve into new hybrid species with reproductive isolation to both parent taxa [21,22]. Below we describe the evolutionary outcomes of hybridisation that result in hybrid genomes.

[[File:Figure1 Potential evolutionary outcomes of hybridization.jpg|thumb|Figure 1 Potential evolutionary outcomes of hybridization]]

===Adaptive introgression===
When rare hybrids backcross with parent species alleles coding for traits that are beneficial for both parental specis can be transferred across species boundaries, even if parent species remain distinct taxa. This process is referred to as adaptive introgression. Examples of adaptive traits that have been transferred via introgression include a resistance gene that was transferred from the mosquito ''Anopheles gambiae'' to ''A. coluzzii'' [20] and the red warning wing colouration trait in ''Heliconius'' butterflies that is under natural selection from predators which has been introgressed from e.g. ''H. melpomene'' to ''H. timareta'' [23] and other ''Heliconius'' species [19]. In the plant ''Arabidopsis arenosa'' some of the alleles conferring adaptation to drought and phytotoxic levels of metal have been introgressed from ''A. lyrata'' [24]. Even in humans there is evidence for adaptive introgression of e.g. immunity alleles, skin pigmentation alleles and alleles conferring adaptation to high altitude environments from Neanderthal and Denisovans [25].

===What is a hybrid species?===
One of the potential evolutionary outcomes of hybridisation is the establishment of a novel, reproductively isolated lineage, i.e., a hybrid species [1,21]. A hybrid species has an admixed genome and forms stable genetically distinct populations [21]. Some researchers argue that evidence of a hybridization-derived basis for reproductive isolation should be an additional defining criterion of a hybrid species [26], but see [27]. This stricter definition includes polyploid hybrid taxa but only encompasses a handful of well studied homoploid hybrid species e.g. the butterfly  ''Heliconius heurippa'' [10-12], the Italian sparrow ''Passer italiae'' [28], and three ''Helianthus'' sunflower species [29] because for most suggested examples of homoploid hybrid speciation, the genetic basis of reproductive isolation is still unknown [26].

Hybrid species can occupy an ecological niche different to those of the parents and may be isolated from the parent species primarily through pre-mating barriers (introgressive speciation, c.f. [30]). Hybrid species may also be reproductively isolated from the parent species through sorting of incompatibilities leading to new combinations of parental alleles that are incompatible with both parent species but compatible within the hybrid taxon (recombinatorial hybrid speciation, [21]). A recombinatorial hybrid taxon typically also has a substantial proportion of the genome derived from the minority parent, although variation exist both between taxa and within lineages of hybrid taxa, see e.g. [31,32]. 

===Homoploid and polyploid hybrid speciation===
In general, hybrid species can arise from two major types of hybrid speciation, defined by whether the speciation event is associated with genome duplication (polyploidy) or not. Homoploid hybrid speciation is defined as the evolution of a new hybrid species with reproductive isolation to both parent taxa without change of ploidy, i.e. number of chromosome sets (Fig. 2) [1]. The genomes of homoploid hybrid species are mosaics of the parent genomes as ancestry tracts from the parent species are broken up by recombination [27,29,33-37]. In the case of polyploid hybrid speciation, hybridisation is associated with genome duplication, resulting in increased ploidy compared to their parental taxa (Fig. 2). This form of hybrid speciation is more common in plants than in animals [38]. Polyploid hybrids can be instantly isolated from their parental species through chromosome number differences [38], but reproductive isolation against parent species is harder to achieve for homoploid hybrids where karyotype differences do not contribute to intrinsic isolation.

[[File:Figure2 Homoploid and allopolyploid hybridization.jpg|thumb|Figure 2. Shematical representation of homoploid and allopolyploid hybrid speciation.]]

===Reproductive isolation against parent species===
To successfully establish as a hybrid species, reproductive isolation against both parent species is required [1,26,39]. This reproductive isolation can arise from either intrinsic postzygotic incompatibilities frequently causing inviability or sterility, or from extrinsic ecological incompatibilities where back crosses have reduced fitness [22]. Work on ''Helianthus'' sunflowers has revealed that pre-existing structural differences [35,40], in combination with hybridization induced structural differences [35] can cause reproductive isolation against the parent species. Sorting of incompatibilities between parent species, where one subset of these isolates the hybrid taxon against one parent and a different subset isolates it against the other parent, has resulted in the reproductively isolated Italian sparrow [28].

Ecological barriers against parent species may arise as by-products of ecological differentiation. Hybrid species have been shown to adapt to novel ecological niches through transgressive traits [41], or through novel combinations of ecological traits from the parent species [42]. Differences in habitat use [41] or in phenology [43] will result in some degree of reproductive isolation against parent species. In plants, pollinator mediated isolation resulting from changes in floral characteristics may be an important ecological barrier [44-47]. Premating isolation generated from assortative mating between hybrids has been reported in several taxa. In African cichlid fish, experimental hybrids displayed combinations of parental traits and preferences which resulted in hybrids predominantly mating with other hybrids [48]. A similar pattern was found in Galapagos finches where a specific hybrid beak shape and song are thought to have been important [8], and hybrid ''Heliconius'' butterflies preferred the hybrid wing patterning over that of both parent species [12]. In ''Xiphophorus'' swordtail fish strong ancestry assortative mating maintained a hybrid genetic cluster separate for 25 generations, but disappeared under manipulated conditions [49]. Hence, under some conditions mate choice could form important reproductive barriers to gene flow.

===Hybrid genomes and genome stabilization===
Hybridization can have many different outcomes. Hybrid speciation results in reproductive isolation against both parent species and genomes that evolve indepently from those of the parent species. Introgressive hybridization can transfer important novel variants into genomes of a species that remains distinct from the other taxa in spite of occasional gene flow. Here we refer to both these types of hybridization derived genomes as hybrid genomes. Following initial hybridization, introgression tracts, the genetic blocks inherited from each parent species, are broken down with successive generations and recombination events. Recombination is more frequent in homoploid hybrid genomes than in allopolyploid hybrid genomes. In allopolyploids, recombination can destabilize the karyotype and lead to aberrant meiotic behavior and reduced fertility, but may also generate novel gene combinations and advantageous phenotypic traits [50]. Once hybridization between the hybrid taxon and its parent taxa ceases, different ancestry blocks or introgression tracts may become fixed, a process referred to as «genome stabilization» (Fig. 3). Some introgression tracts are removed by selection against incompatibilities and others are fixed. Theoretical models on hybrid zones suggest that recombination is suppressed near genes conferring reproductive isolation [51]. The strength of the supression is affected by the form of selection, dominance, and whether the locus was situated on an autosome or sex chromosome [51]. The time to genome stabilization is variable. Fixation of ancestry blocks was found to be rapid in experimental hybrid ''Helianthus'' sunflower species genomes [52], and the genome stabilization of hybrid sunflower species is estimated to take hundreds of generations [33]. In ''Zymoseptoria'' fungi genomes were stabilized within ca. 400 generations [53], whereas in hybrid ''Xiphophorus'' swordtail genomes [54] genome stabilization was not achieved until after ca. 2000 and 2500 generations. Few Neanderthal regions have fixed in human genomes during the ca 2000 generations after hybridization [55], and segregating incompatibilities are present in the hybrid Italian sparrow approximately 5000 generations after the initial hybridization event [56]. 

The balance between alleles and allelic combinations providing favourable phenotypic characters and the strength of selection against intrinsic incompatibilities determine what introgression tracts will be inherited from which parent species upon hybridization [20,57,58]; (Fig.3). An insecticide resistance region was retained following a hybridization event in the mosquito ''A. coluzzi'' [20], suggesting a role for selection in maintaining favourable introgressed regions. The local recombination rate is important for the likelihood of introgression because in the case of widespread incompatibilities, introgressed alleles are more likely to recombine away from incompatibilities in high recombination regions. This pattern has been detected in ''Mimulus'' plants [59], in ''Mus domesticus'' house mice [60], in humans [61] and in ''Xiphophorus'' swordtail fish [31]. In addition to recombination rate, the coupling to incompatible loci may be important for the likelihood of retention of introgressed material [57]. 

[[File:Figure3 Hybrid genome stabilization.jpg|thumb|Figure 3. Schematical representation of the process of hybrid genome stabilization.]]

Genome-wide incompatibilities have been identified in swordtail fish [62], chimeric genes and mutations of orthologous genes cause incompatibilities in early generation experimental ''Cyprinidae'' goldfish - carp hybrids [63] and mito-nuclear incompatibilies are found to have a key role e.g. in Italian sparrows [32,64], fungus [65] and cyto-nuclear incompatibilities in ''Mimulus'' plants [66]. Evidence from altered expression patterns in synthetic hybrids and missing gene combinations in a hybrid species also suggest that DNA-repair [32,63,67] and genes involved in mutagenesis and cancer related pathways [63] may cause incompatibilities in hybrids. Genome formation in hybrid species is shaped by selection against incompatible combinations [31,54,57]. Schumer and Brandvain found that hybridization-derived regions on average are less constrained than the rest of the genome [54]. During the process of hybrid genome stabilization minor parent genome content overrepresented in high recombination areas, both in swordtail fish and in humans [31]. In Italian sparrows, incompatible combinations have been purged through selective retention of ancestral sites [56].

The hybrid origin may affect genome structure and properties. It has been shown to increase mutation rates [68-70], to activate transposable elements [71-73], and to induce chromosomal rearrangements [74,75]. Increased transposon activation, as proposed in McClintock's ‘genomic shock’ theory, could result in alterations to gene expression. Transposable elements may, in addition to altering gene products if inserted into a gene, also alter promoter activity for genes if inserted upstream of the coding regions, or may induce gene silencing as a result of gene disruption [76,77]. For allopolyploid genomes chromosomal rearrangements may result from the ”genomic shock” induced by hybridisation, with more distantly related species being more prone to genome reorganisations e.g. in ''Nicotiana'' [78]. Chromosomal rearrangements resulting from either genomic shock or recombination events between non-homologous subgenomes may cause genome sizes to either increase or decrease [79]. Both increases and decreases were found in the ''Nicotiana'' genus, and were not related to the age since hybridization [80]. 

Following genome duplication in allopolyploids, the genome goes through diploidization, which is a process in which the genome is rearranged to act as a meiotic diploid [81,82]. After such diploidization, much of the genome is lost due to genome fractionation, the loss-of-function of one or the other of the newly duplicated genes [82,83]. In a meta analysis, Sankoff and collaborators found evidence consistent with reduction-resistant pairs and a concentration functional genes on a single chromosome and suggest that the reduction process partly is constrained [83].

A related allopolyploid specific phenomenon is sub genome dominance. For example, in the octoploid ''Fragaria'' strawberry, one of the four subgenomes is dominant and has significantly greater gene content, more frequently has its genes expressed, and exchanges between homoeologous chromosomes are biased in favor of this subgenome, as compared with the other subgenomes [84]. This study also showed that certain traits, e.g. disease-resistance, are controlled by the dominant subgenome to a high extent [84]. A proposed mechanism of how subgenome dominance arises, suggests that relative dominance is related to the density of transposable elements in each subgenome. Subgenomes with higher transposable element density tend to behave submissivley relative to the other subgenomes when brought together in the allopolyploid genome ([82] and [85]). Interestingly, subgenome dominance can arise immediately in allopolyploids, as shown in synthetic and recently evolved monkeyflowers [85].  

In addition to these changes to genome structure and properties, studies of allopolyploid rice and whitefish suggest that patterns of gene expression may be disrupted in hybrid species [86,87]. Studies of synthetic and natural allopolyploids of  Tragopogon miscellus show that gene expression is less strictly regulated directly after hybridization, and that novel patterns of expression emerge and are stabilized during 40 generations [88]. While expression variation in miRNAs alters gene expression and affects growth in the natural allopolyploid ''Arabidopsis suecica'' and experimental lineages, inheritance of siRNAs is stable and maintains chromatin and genome stability [89], potentially buffering against a transcriptomic shock.

===In what taxa is hybridization common?===
While there is evidence for hybridization in an increasing number of taxa, sampling is not evenly distributed, and few general conclusions about the relative prevalence of hybridization can be drawn. One pattern that emerges is that hybridization is more frequent in plants where it occurs in 25% of the species, whereas it only occurs in 10% of animal species [90]. Most plants, as well as many groups of animals, lack heteromorphic sex chromosomes [91]. The absence of  heteromorphic sex chromosomes results in slower accumulation of reproductive isolation [92,93], and may hence enable hybridization between phylogenetically more distant taxa. Empirical evidence for Haldane’s rule [94] stating that when F1 offspring of two different animal races one sex is absent, rare, or sterile, that sex is the heterozygous sex” supports a role for heteromorphic sex chromosomes in hybrid sterility and inviability. A closely related observation is the large X effect stating that there is a disproportionate contribution of the X/Z-chromosome in fitness reduction of heterogametic hybrids [95]. These patterns likely arise as recessive alleles with deleterious effects in hybrids have a stronger impacts on the heterogametic than the homogametic sex, due to hemizygous expression [96]. In taxa with well-differentiated sex chromosomes, Haldane’s rule has shown to be close to universal, and heteromorphic sex chromosomes show reduced introgression on the X in XY (see [97] for a review). In line with a role for heteromorphic sex chromosomes in constraining hybrid genome formation, elevated differentiation on sex chromosomes has been observed in both ZW and XY systems [98]. This pattern may reflect the lower effective population sizes and higher suceptibility to drift on the sex chromosomes [99], the elevated frequency of loci involved in reproductive isolation [100] and/or the heightened conflict on sex chromosomes [101]. Findings of selection for uniparental inheritance of e.g. mitonuclear loci residing on the Z chromosome in hybrid Italian sparrows [32] is consistent with compatible sex chromosomes being important for the formation of a viable hybrid genomes. 

There are also several ecological factors that affect the probability of hybridization. Generally, hybridization is more frequently observed in species with external fertilization including plants but also fishes, than in internally fertilized clades [4]. In plants, autonomous selfing may prevent hybridization, and breeding system may also affect the frequency of heterospecific pollen transfer [102]. Paradoxically, the ability to self-pollinate may also act in favour of stabilising allopolyploid taxa by providing a compatible mate (itself) in the early stages of allopolyploid speciation when rare cytotypes are at a reproductive disadvantage due to inter-cytotype mating [103]. In fungi, hybrids can be generated by asexual fusion of cells or hyphae [104] in addition to mechanisms available to plants and animals. Such fusion of vegetative cells and subsequent parasexual mating with mitotic crossover may generate recombined hybrid cells [104]. Fungal hybridization may also result in asexual hybrid species, as ''Epichloe'' fungi where hybrids species are asexual while nonhybrids include both asexual and sexual species [105]. Interestingly, artic floras harbour an unusually high proportion of allopolyploid plants [106], suggesting that these hybrid taxa could have an advantage in extreme environments, potentially through reducing the negative effects of inbreeding. Hence both genomic architecture and ecological properties may affect the probability of hybrid genome formation.

===What genes and genomic regions are affected by hybridization?===
Genetic exchange can occur between populations or incipient species diverging in geographical proximity (primary hybridization) or between divergent taxa that come into secondary contact (secondary hybridization). Secondary hybridization is expected to have a greater potential to contribute beneficial alleles or generate novelty than primary hybridization because more divergent alleles are combined in secondary hybridization and are thus more likely to have a large fitness effect or to generate transgressive phenotypes [107]. 

The proportion of the genome that is inherited from a minority parent varies strongly among and within species. After the initial ploidization event the representation is 50% in many polyploid taxa, although parental gene copies are successively lost and might bias the contribution to one majority parent genome [108]. Relatively equal parental contributions are also found in some homoploid hybrid species [36]. Interestingly there may also be variation in parental contribution within a hybrid species. In both swordtail fish and Italian sparrows there are populations which differ strongly in what proportions of the parent genomes they have inherited [31,32]. 

Patterns of introgression can vary strongly across the genome, even over short chromosomal distances. Examples of adaptive introgression of well defined regions, include an inversed region containing genes involved in insecticide resistance [20] and introgression of a divergent, inverted chromosomal segment has resulted in a ”super gene” that encodes mimicry polymorphism in the butterfly ''Heliconius numata'' [109]. These findings are consistent with models suggesting that genomic rearrangements are important for the coupling of locally adaptive loci [110]. Genes and genomic regions that are adaptive may be readily introgressed between species e.g. in hybrid zones if they are not linked to incompatibility loci. This often referred to semi-permeable species boundaries [18,111,112], and examples include e.g. genes involved in olfaction that are introgressed across a mouse ''M. musculus'' and ''M. domesticus'' hybrid zone [113]. In hybrid zones with mainly permeable species boundaries, patterns of introgressed regions enable deducing what genomic regions involved in incompatibilities and reproductive isolation c.f. [114].


===Conclusions and future directions===
Hybridization is a common phenomenon with a wide range of consequences. These include both the formation of novel hybrid species which are reproductively isolated from their parent species and where the admixed genomes undergo independent evolution, and introgression of adaptive variants across species boundaries in species that remain distinct in spite of occassional gene flow. The divergent genetic material in admixed genomes of hybrid taxa enable adaptation to novel environments and niches. When the divergent genomes of two species come together, incompatible combinations may reduce fitness. As hybridization is frequent, the advantage of novel adaptive trait combinations often override the negative effects from incompatibilities and enable hybrid lineages to purge these incompatibilities during the process of genome stabilization.

While the last decades have provided ample evidence for that hybridization is common and contributes novel species and enables adaptation, many questions remain. How long does it take for a hybrid genome to stabilize and why is there variation in time to genome stabilization [33,54]? To what extent are hybrid genomes shaped by selection for compatibility? Is there a tendency for reversal towards one parent species during genome stabilization in homoploid hybrids? Does minority parent ancestry typically remain primarily in high recombination tracts c.f. [31] or are there generally stable solutions with high contributions from both parent species across the genome c.f. [32]? What are the relative effects of hybridization vs. polyploidization in generating new phenotypes during allopolyploid speciation? Does time to stabilization differ between homoploid and allopolyploid hybrid taxa? Are most orthologous genes lost over time in allopolyploid hybrids leaving only the ones where it is advantageous to have both as double copies c.f. [79,108]? Does genome size in allopolyploids vary predictably with taxon age or does this vary as in the Nicotiana  [80]? Hybrid genomes, including that of many individuals of our own species [55] are important components of biodiversity and hybrid origin may spur adaptation. Future investigations into the properties of hybrid genomes will improve our understanding of the potential of hybridization to produce novel adaptive variation.


----

==Box: Detecting and studying hybridization with genomic tools==

Many empirical case studies start with exploratory detection of putative hybrid taxa or individuals with genomic clustering approaches, such as STRUCTURE [116], ADMIXTURE [117] or fineSTRUCTURE [118]. These methods infer a user-specified number of genetic groups from the data and assign each individual to one or a mix of these groups. This method can be applied to closely related taxa without having to preassign individuals to taxa and may thus be particularly useful in the study of closely related taxa or species complexes. However, uneven sampling of the parental taxa or different amounts of drift in the included taxa may lead to erroneous conclusions about evidence for hybridization [119]. 

If genomic data of multiple species is available, phylogenetic methods may be better suited to identify introgression. Introgressive hybridization leads to gene trees that are discordant from the species tree, whereby introgressed individuals are phylogenetically closer to the source of introgression than to their non-introgressed conspecifics. Such discordant gene trees can also arise by chance through incomplete lineage sorting, particularly if the species compared are still young. Therefore, discordant gene trees are only evidence of introgression if a the gene tree produced by excess allele sharing between the hybridizing taxa is strongly overrepresented compared to alternative discordant gene trees. An entire suite of methods have been developed to detect such excess allele sharing between hybridizing taxa, including Patterson’s D statstics or ABBA-BABA tests [120-122] or f-statistics [123,124]. Modified versions of these tests can be used to infer introgressed genomic regions [125], the direction of gene flow [126,127] or the amount of gene flow (Reich et al. 2009). These methods can also be used to infer the relative timing of introgression with the length of the introgressed tracts [9]. 
For datasets with a large number of taxa it may be difficult to compute all possible test of hybridization. In such cases, graph construction methods may be better suited [128-130]. These methods reconstruct complex phylogenetic models with hybridization that best fit the genetic relationships among the sampled taxa and provide estimates for drift and introgression. Other phylogenetic network methods that incomplete lineage sorting and hybridization may also help [131,132].

Methods based on linkage disequilibrium decay can be used to date recent admixture events as over time ancestry tracts are continuously broken down by recombination [129,133-136]. 
A different approach is to use demographic modelling to find the simplification of the evolutionary history of the studied taxa [137]. Demographic modeling should only be applied to small sets of taxa because with increasing number of taxa model complexity increases and the number of model parameters such as timing, amounts and direction of gene flow, and population sizes and split times can quickly become too high. The fit of the demographic models to the data can be assessed with the site frequency spectrum [138,139] or with summary statistics in an Approximate Bayesian Computation framework [140]. It is also possible to gain more power by combining information from linkage disequilibrium decay patterns and the allele frequency spectrum [141].

----


==Glossary==

Ancestry block/introgression tracts: a region in the genome of a hybrid where all alleles are inherited from the same parent species.

Allopolyploid species: a polyploid hybrid species where the two chromosome sets are derived from different parent species.

Backcrossing: crossing of a hybrid with one of its parent species. 

Genome stabilization: the process by which different ancestry blocks or introgression tracts become fixed within a hybrid species when hybridization between the hybrid taxon and its parent taxa has ceased.

Hybrid: offspring resulting from interbreeding between two genetically distinct taxa, e.g. breeds or species.

Hybrid genome: The genome of a hybrid individual, characterized by the presence of ancestry tracts form different species. In this review we focus mainly on hybrid genomes that result in separate lineages.

Hybrid zone: geographical area in which two taxa (e.g. species or breeds) interbreed resulting in hybrid offspring.

Homoploid hybridization: the formation of  a hybrid with no change in chromosome number.

Incomplete lineage sorting: when gene trees produced by single polymorphic sites or genetic regions deviate from the species level tree by chance. Such deviations between gene and species trees can arise from random fixation of alleles that were segregating in the ancestor. At each gene tree, taxa that fixed the same allele will show closer phylogenetic similarity than taxa that fixed different alleles.

Introgressive hybridization: hybridization resulting in the transfer of a gene or genetic tract from one species into the gene pool of another species by repeated backcrossing.

Linkage disequilibrium: the non-random association of alleles at different loci in a given population. The association can arise either through physical linkage for genes residing on the same chromosome, or through coinheritance of unlinked loci.

Polyploid hybridization: the formation of a hybrid involving whole genome duplication.

Postzygotic incompatibilities: intrinsic postmating barriers. These include both mechanical and other incompatibilities preventing egg fertilization, and hybrid inviability and/or sterility arising from incompatible combinations of genes, whereas extrinsic incompatibilities arise when trait combinations lead to reduced ecological fitness in the hybrid offspring.

Pre-mating barriers: Factors that make individuals more likely to mate with members of their own taxon than of another taxon or prevent mating between the taxa. Examples include sexual traits and preferences that differ between the two taxa, mechanical mismatch during copulation, or mating at different times or in different habitats.

Reproductive isolation: the presence of barriers to successful crossbreeding. Barriers can be classified in a number of ways depending on their timing and mechanism. For example, barriers can occur classified depending whether they act before zygote formation (prezygotic; e.g. pollinator isolation) or after zygote formation (postzygotic; e.g. hybrid inviability). They can also be classified by whether they act in the form of intrinsic barriers reducing viability or fertility in hybrid offspring or extrinsic barriers where hybrid offspring are ecologically less fit than the parents and selected against.

Recombination rate: Recombination is a process during meiosis or mitosis by which pieces of homologous chromosomes are broken and recombined to new combinations. The frequency or rate of such recombination varies across the genome.

Recombinatorial hybrid speciation: the process by which a hybrid taxon develops reproductive isolation from the parent species through sorting of incompatibilities leading to combinations that are incompatible with both parent species but compatible within the hybrid taxon.

Transgressive segregation: extreme phenotypes in hybrids, exceeding trait values of both parent lineages.


== Wikipedia links ==
*[https://en.wikipedia.org/wiki/Hybrid_(biology)| Hybrid]
*[https://en.wikipedia.org/wiki/Polyploidy | Polyploidy]
*[https://en.wikipedia.org/wiki/Haldane%27s_rule | Haldane's rule]
*[https://en.wikipedia.org/wiki/Genetic_recombination | Recombination]


=References=
&lt;references/&gt;
[[Category:PLOS Genetics drafts]]
--&gt;
1.	Abbott R, Albach D, Ansell S, Arntzen JW, Baird SJE, Bierne N, et al. Hybridization and speciation. J Evol Biol. 2013;26: 229–246. doi:10.1111/j.1420-9101.2012.02599.x
2.	Fisher RA. The genetical theory of natural selection. Oxford: Clarendon Press; 1930. doi:10.5962/bhl.title.27468
3.	Mayr E. Animal Species and Evolution. Cambridge, MA and London, England: Harvard University Press; 1963. doi:10.4159/harvard.9780674865327
4.	Stebbins GL. The Role of Hybridization in Evolution. Proc. Am. Philos. Soc. 1959;103: 231–251. 
5.	Andersson E, Stebbins GL. Hybridization as an evolutionary stimulus. Evolution. 1954;4: 378–388. 
6.	Arnold ML. Natural hybridization and evolution. Oxford: Oxford University Press; 1997. 
7.	Mallet J, Besansky N, Hahn MW. How reticulated are species? BioEssays. 2015;38: 140–149. doi:10.1002/bies.201500149
8.	Lamichhaney S, Han F, Webster MT, Andersson L, Grant BR, Grant PR. Rapid hybrid speciation in Darwin's finches. Science. 2018;359: 224–228. doi:10.1126/science.aao4593
9.	Meier JI, Marques DA, Mwaiko S, Wagner CE, Excoffier L, Seehausen O. Ancient hybridization fuels rapid cichlid fish adaptive radiations. Nature Comm. 2017;8: 1–11. doi:10.1038/ncomms14363
10.	Mavárez J, Salazar CA, Bermingham E, Salcedo C, Jiggins CD, Linares M. Speciation by hybridization in Heliconius butterflies. Nature. 2006;441: 868–871. doi:10.1038/nature04738
11.	Salazar C, Baxter SW, Pardo-Diaz C, Wu G, Surridge A, Linares M, et al. Genetic evidence for hybrid trait speciation in heliconius butterflies. PLoS Genet. 2010;6: e1000930. doi:10.1371/journal.pgen.1000930
12.	Melo MC, Salazar C, Jiggins CD, Linares M. Assortative mating preferences among hybrids offers a route to hybrid speciation. Evolution.  2009;63: 1660–1665. doi:10.1111/j.1558-5646.2009.00633.x
13.	Carlquist S, Baldwin BG, Carr GD. Hybridization in Madiinae. Tarweeds and silverswords. Evolution of the Madiinae. BG Baldwin and GD Carr (Eds). Missouri Botancial Garden Press, St Louis; 2003. pp. 79–104. 
14.	Wolf DE, Takebayashi N, Rieseberg LH. Predicting the Risk of Extinction through Hybridization. Conserv. Biol. 2001;15: 1039–1053. doi:10.1046/j.1523-1739.2001.0150041039.x
15.	Prentis PJ, White EM, Radford IJ, Lowe AJ, Clarke AR. Can hybridization cause local extinction: a case for demographic swamping of the Australian native Senecio pinnatifolius by the invasive Senecio madagascariensis? New Phytol. 2007;176: 902–912. doi:10.1111/j.1469-8137.2007.02217.x
16.	Rhymer JM, Simberloff D. Extinction by hybridization and introgression. Annu. Rev. Ecol. Evol. Syst. 1996;27: 83–109. doi:10.1146/annurev.ecolsys.27.1.83
17.	Seehausen O. Conservation: losing biodiversity by reverse speciation. Curr. Biol. 2006;16: R334–7. doi:10.1016/j.cub.2006.03.080
18.	Harrison RG. Hybrid zones Windows on evolutionary process. Oxford Surveys in Evolutionary Biology. 1990;7: 69–128. 
19.	Consortium THG. Butterfly genome reveals promiscuous exchange of mimicry adaptations among species. Nature. 2012;487: 94–98. doi:10.1038/nature11041
20.	Hanemaaijer MJ, Collier TC, Chang A, Shott CC, Houston PD, Schmidt H, et al. The fate of genes that cross species boundaries after a major hybridization event in a natural mosquito population. Mol Ecol. 2018;27: 4978–4990. doi:10.1111/mec.14947
21.	Mallet J. Hybrid speciation. Nature. 2007;446: 279–283. doi:10.1038/nature05706
22.	Vallejo-Marín M, Hiscock SJ. Hybridization and hybrid speciation under global change. New Phytol. 2016;211: 1170–1187. doi:10.1111/nph.14004
23.	Pardo-Diaz C, Salazar C, Baxter SW, Merot C, Figueiredo-Ready W, Joron M, et al. Adaptive introgression across species boundaries in Heliconius butterflies. PLoS Genet. 2012;8: e1002752. doi:10.1371/journal.pgen.1002752
24.	Arnold BJ, Lahner B, DaCosta JM, Weisman CM, Hollister JD, Salt DE, et al. Borrowed alleles and convergence in serpentine adaptation. Proc Natl Acad Sci USA. 2016;113: 8320–8325. doi:10.1073/pnas.1600405113
25.	Racimo F, Sankararaman S, Nielsen R, Huerta-Sánchez E. Evidence for archaic adaptive introgression in humans. Nature Rev. Genet. 2015;16: 359–371. doi:10.1038/nrg3936
26.	Schumer M, Rosenthal GG, Andolfatto P. How common is homoploid hybrid speciation? Evolution. 2014;68: 1553–1560. doi:10.1111/evo.12399
27.	Nieto Feliner G, Álvarez I, Fuertes-Aguilar J, Heuertz M, Marques I, Moharrek F, et al. Is homoploid hybrid speciation that rare? An empiricist's view. Heredity. 2017;118: 513–516. doi:10.1038/hdy.2017.7
28.	Hermansen JS, Haas F, Trier CN, Bailey RI, Nederbragt AJ, Marzal A, et al. Hybrid speciation through sorting of parental incompatibilities in Italian sparrows. Mol Ecol. 2014;23: 5831–5842. doi:10.1111/mec.12910
29.	Rieseberg LH. Major Ecological Transitions in Wild Sunflowers Facilitated by Hybridization. Science. 2003;301: 1211–1216. doi:10.1126/science.1086949
30.	Grant V. A genomic perspective on hybridization and speciation. New York: John Wiley &amp; Sons; 1981. Available: ISBN-13: 978-0231051132
31.	Schumer M, Xu C, Powell DL, Durvasula A, Skov L, Holland C, et al. Natural selection interacts with recombination to shape the evolution of hybrid genomes. Science. 2018;360: 656–660. doi:10.1126/science.aar3684
32.	Runemark A, Trier CN, Eroukhmanoff F, Hermansen JS, Matschiner M, Ravinet M, et al. Variation and constraints in hybrid genome formation. Nature Ecol. Evol. 2018;20: 229. doi:10.1038/s41559-017-0437-7
33.	Buerkle CA, Rieseberg LH. The rate of genome stabilization in homoploid hybrid species. Evolution. 2008;62: 266–275. doi:10.1111/j.1558-5646.2007.00267.x
34.	Ungerer MC, Baird SJ, Pan J, Rieseberg LH. Rapid hybrid speciation in wild sunflowers. Proc.Natl. Acad. Sci. U. S. A. 1998;95: 11757–11762. 
35.	Lai Z, Nakazato T, Salmaso M, Burke JM, Tang S, Knapp SJ, et al. Extensive chromosomal repatterning and the evolution of sterility barriers in hybrid sunflower species. Genetics. 2005;171: 291–303. doi:10.1534/genetics.105.042242
36.	Elgvin TO, Trier CN, Tørresen OK, Hagen IJ, Lien S, Nederbragt AJ, et al. The genomic mosaicism of hybrid speciation. Sci. Adv. 2017;3: e1602996. doi:10.1126/sciadv.1602996
37.	Nolte, A. W., Freyhof, J., Stemshorn, K. C. &amp; Tautz, D. An invasive lineage of sculpins, Cottus sp. (Pisces, Teleostei) in the Rhine with new habitat adaptations has originated from hybridization between old phylogeographic groups. Proc. R. Soc. Lond. Biol.2005; 272: 2379–2387.
38.	Otto SP, Whitton J. Polyploid incidence and evolution. Annu Rev Genet. 2000;34: 401–437. doi:10.1146/annurev.genet.34.1.401
39.	Abbott RJ, Rieseberg LH. Hybrid Speciation. Chichester, UK: John Wiley &amp; Sons, Ltd; 2001. doi:10.1002/9780470015902.a0001753.pub2
40.	Rieseberg LH, Linder CR, Seiler GJ. Chromosomal and genic barriers to introgression in Helianthus. Genetics. 1995;141: 1163–1171. 
41.	Schwarzbach AE, Donovan LA, Rieseberg LH. Transgressive character expression in a hybrid sunflower species. Am. J. Bot. 2001;88: 270–277. 
42.	Vereecken NJ, Cozzolino S, Schiestl FP. Hybrid floral scent novelty drives pollinator shift in sexually deceptive orchids. BMC Evol Biol. 2010;10: 103. doi:10.1186/1471-2148-10-103
43.	Mameli G, López-Alvarado J, Farris E, Susanna A, Filigheddu R, Garcia-Jacas N. The role of parental and hybrid species in multiple introgression events: evidence of homoploid hybrid speciation in Centaurea (Cardueae, Asteraceae). Bot. J. Linn. Soc. 2014;175: 453–467. doi:10.1111/boj.12177
44.	Chase MW, Paun O, Fay MF. Hybridization and speciation in angiosperms: arole for pollinator shifts? J. Biol. 2010;9: 21. doi:10.1186/jbiol231
45.	Grant V. Pollination systems as isolating mechanisms in angiosperms. Evolution. 1949;3: 82–97. doi:10.1111/j.1558-5646.1949.tb00007.x
46.	Segraves KA, Thompson JN. Plant polyploidy and pollination: floral traits and insect visits to diploid and tetraploid Heuchera grossulariifolia. Evolution. 2017;53: 1114–1127. doi:10.1111/j.1558-5646.1999.tb04526.x
47.	Moe AM, Weiblen GD. Pollinator-mediated reproductive isolation among dioecious fig species (Ficus, Moraceae). Evolution. 2012;66: 3710–3721. doi:10.1111/j.1558-5646.2012.01727.x
48.	Selz OM, Thommen R, Maan ME, Seehausen O. Behavioural isolation may facilitate homoploid hybrid speciation in cichlid fish. J Evol Biol. 2013;27: 275–289. doi:10.1111/jeb.12287
49.	Schumer M, Powell DL, Delclós PJ, Squire M, Cui R, Andolfatto P, et al. Assortative mating and persistent reproductive isolation in hybrids. Proc Natl Acad Sci USA. 2017;114: 10936–10941. doi:10.1073/pnas.1711238114
50.	Gaeta RT, Chris Pires J. Homoeologous recombination in allopolyploids: the polyploid ratchet. New Phytol. 2010;186: 18–28. doi:10.1111/j.1469-8137.2009.03089.x
51.	Hvala JA, Frayer ME, Payseur BA. Signatures of hybridization and speciation in genomic patterns of ancestry. Evolution. 2018;72: 1540–1552. doi:10.1111/evo.13509
52.	Rieseberg L, Sinervo B, Linder C, Ungerer M, Arias D. Role of Gene Interactions in Hybrid Speciation: Evidence from Ancient and Experimental Hybrids. Science. 1996;272: 741–745. 
53.	Stukenbrock EH, Christiansen FB, Hansen TT, Dutheil JY, Schierup MH. Fusion of two divergent fungal individuals led to the recent emergence of a unique widespread pathogen species. Proc Natl Acad Sci USA. 2012;109: 10954–10959. doi:10.1073/pnas.1201403109
54.	Schumer M, Brandvain Y. Determining epistatic selection in admixed populations. Mol Ecol. 2016;25: 2577–2591. doi:10.1111/mec.13641
55.	Sankararaman S, Mallick S, Dannemann M, Prüfer K, Kelso J, Pääbo S, et al. The genomic landscape of Neanderthal ancestry in present-day humans. Nature. 2014;507: 354–357. doi:10.1038/nature12961
56.	Eroukhmanoff F, Bailey RI, Elgvin TO, Hermansen JS, Runemark A, Trier CN, et al. Resolution of conflict between parental genomes in a hybrid species. Manuscript. doi: https://doi.org/10.1101/102970
57.	Barton NH. The consequences of an introgression event. Mol. Ecol. 2018.: 4973–4975. doi:10.1111/mec.14950
58.	Martin SH, Davey JW, Salazar C, Jiggins CD. Recombination rate variation shapes barriers to introgression across butterfly genomes. PLoS Biol. 2019;17: e2006288. doi:10.1371/journal.pbio.2006288
59.	Brandvain Y, Kenney AM, Flagel L, Coop G, Sweigart AL. Speciation and introgression between Mimulus nasutus and Mimulus guttatus. PLoS Genet. 2014;10: e1004410. doi:10.1371/journal.pgen.1004410
60.	JANOUŠEK V, MUNCLINGER P, WANG L, Teeter KC, TUCKER PK. Functional organization of the genome may shape the species boundary in the house mouse. Mol. Biol. Evol. 2015;32: 1208–1220. doi:10.1093/molbev/msv011
61.	Juric I, Aeschbacher S, Coop G. The Strength of Selection against Neanderthal Introgression. PLoS Genet. 2016;12: e1006340. doi:10.1371/journal.pgen.1006340
62.	Schumer M, Cui R, Powell DL, Dresner R, Rosenthal GG, Andolfatto P. High-resolution mapping reveals hundreds of genetic incompatibilities in hybridizing fish species. eLife. 2014;3: 610–55. doi:10.7554/eLife.02535
63.	Liu S, Luo J, Chai J, Ren L, Zhou Y, Huang F, et al. Genomic incompatibilities in the diploid and tetraploid offspring of the goldfish × common carp cross. Proc Natl Acad Sci USA. 2016;113: 1327–1332. doi:10.1073/pnas.1512955113
64.	Trier CN, Hermansen JS, Sætre G-P, Bailey RI. Evidence for Mito-Nuclear and Sex-Linked Reproductive Barriers between the Hybrid Italian Sparrow and Its Parent Species. PLoS Genet. 2014;10: e1004075–10. doi:10.1371/journal.pgen.1004075
65.	Giordano L, Sillo F, Garbelotto M, Gonthier P. Mitonuclear interactions may contribute to fitness of fungal hybrids. Sci Rep. 2018;8: 134. doi:10.1038/s41598-018-19922-w
66.	Case AL, Finseth FR, Barr CM, Fishman L. Selfish evolution of cytonuclear hybrid incompatibility in Mimulus. Proc Biol Sci. 2016;283: 20161493. doi:10.1098/rspb.2016.1493
67.	David WM, Mitchell DL, Walter RB. DNA repair in hybrid fish of the genus Xiphophorus. Comp Biochem Physiol C Toxicol Pharmacol. 2004;138: 301–309. doi:10.1016/j.cca.2004.07.006
68.	Coyne JA. Mutation rates in hybrids between sibling species of Drosophila. Heredity. 1989;63 ( Pt 2): 155–162. 
69.	Avila V, Chavarrías D, Sánchez E, Manrique A, López-Fanjul C, García-Dorado A. Increase of the spontaneous mutation rate in a long-term experiment with Drosophila melanogaster. Genetics. 2006;173: 267–277. doi:10.1534/genetics.106.056200
70.	Bashir T, Sailer C, Gerber F, Loganathan N, Bhoopalan H, Eichenberger C, et al. Hybridization alters spontaneous mutation rates in a parent-of-origin-dependent fashion in Arabidopsis. Plant Physiol. 2014;165: 424–437. doi:10.1104/pp.114.238451
71.	Dennenmoser S, Sedlazeck FJ, Iwaszkiewicz E, Li X-Y, Altmüller J, Nolte AW. Copy number increases of transposable elements and protein-coding genes in an invasive fish of hybrid origin. Mol Ecol. 2017;26: 4712–4724. doi:10.1111/mec.14134
72.	Dion-Cote AM, Renaut S, Normandeau E, Bernatchez L. RNA-seq Reveals Transcriptomic Shock Involving Transposable Elements Reactivation in Hybrids of Young Lake Whitefish Species. Mol. Biol. Evol. 2014;31: 1188–1199. doi:10.1093/molbev/msu069
73.	Senerchia N, Felber F, Parisod C. Genome reorganization in F1 hybrids uncovers the role of retrotransposons in reproductive isolation. Proc. R. Soc. Lond. Biol. 2015;282: 20142874–20142874. doi:10.1098/rspb.2014.2874
74.	Ostberg CO, Hauser L, Pritchard VL, Garza JC, Naish KA. Chromosome rearrangements, recombination suppression, and limited segregation distortion in hybrids between Yellowstone cutthroat trout (Oncorhynchus clarkii bouvieri) and rainbow trout (O. mykiss). BMC Genomics. 2013;14: 570. doi:10.1186/1471-2164-14-570
75.	Hirai H, Hirai Y, Morimoto M, Kaneko A, Kamanaka Y, Koga A. Night Monkey Hybrids Exhibit De Novo Genomic and Karyotypic Alterations: The First Such Case in Primates. Genome Biol. Evol. 2017;9: 945–955. doi:10.1093/gbe/evx058
76.	Barkan A, Martienssen RA. Inactivation of maize transposon Mu suppresses a mutant phenotype by activating an outward-reading promoter near the end of Mu1. Proc Natl Acad Sci USA. 1991;88: 3502–3506. doi:10.1073/pnas.88.8.3502
77.	Raizada MN, Benito M-I, Walbot V. The MuDR transposon terminal inverted repeat contains a complex plant promoter directing distinct somatic and germinal programs. The Plant Journal. 2008;25: 79–91. doi:10.1111/j.1365-313X.2001.00939.x
78.	Lim KY, Matyasek R, Kovarik A, Leitch AR. Genome evolution in allotetraploid Nicotiana. Biological Journal of the Linnean Society. 2004;82: 599–606. doi:10.1111/j.1095-8312.2004.00344.x
79.	Baack EJ, Whitney KD, Rieseberg LH. Hybridization and genome size evolution: timing and magnitude of nuclear DNA content increases in Helianthus homoploid hybrid species. New Phytol. 2005;167: 623–630. doi:10.1111/j.1469-8137.2005.01433.x
80.	Leitch IJ, Hanson L, Lim KY, Kovarik A, Chase MW, Clarkson JJ, et al. The ups and downs of genome size evolution in polyploid species of Nicotiana (Solanaceae). Ann Bot. 2008;101: 805–814. doi:10.1093/aob/mcm326
81.	Wolfe KH. Yesterday's polyploids and the mystery of diploidization. Nat Rev Genet. 2001;2: 333–341. doi:10.1038/35072009
82.	Freeling M, Scanlon MJ, Fowler JE. Fractionation and subfunctionalization following genome duplications: mechanisms that drive gene content and their consequences. Current Opinion in Genetics &amp; Development. 2015;35: 110–118. doi:10.1016/j.gde.2015.11.002
83.	Sankoff D, Zheng C, Zhu Q. The collapse of gene complement following whole genome duplication. BMC Genomics. 2010;11: 313. doi:10.1186/1471-2164-11-313
84.	Edger PP, Poorten TJ, VanBuren R, Hardigan MA, Colle M, McKain MR, et al. Origin and evolution of the octoploid strawberry genome. Nature Genetics. 2019;66: 17. doi:10.1038/s41588-019-0356-4
85.	Edger PP, Smith R, McKain MR, Cooley AM, Vallejo-Marín M, Yuan Y, et al. Subgenome Dominance in an Interspecific Hybrid, Synthetic Allopolyploid, and a 140-Year-Old Naturally Established Neo-Allopolyploid Monkeyflower. The Plant Cell. 2017;29: 2150–2167. doi:10.1105/tpc.17.00010
86.	Xu C, Bai Y, Lin X, Zhao N, Hu L, Gong Z, et al. Genome-wide disruption of gene expression in allopolyploids but not hybrids of rice subspecies. Molecular Biology and Evolution. 2014;31: 1066–1076. doi:10.1093/molbev/msu085
87.	Renaut S, Nolte AW, Bernatchez L. Gene Expression Divergence and Hybrid Misexpression between Lake Whitefish Species Pairs (Coregonus spp. Salmonidae). Molecular Biology and Evolution. 2nd ed. 2009;26: 925–936. doi:10.1093/molbev/msp017
88.	Buggs RJA, Zhang L, Miles N, Tate JA, Gao L, Wei W, et al. Transcriptomic shock generates evolutionary novelty in a newly formed, natural allopolyploid plant. Curr Biol. 2011;21: 551–556. doi:10.1016/j.cub.2011.02.016
89.	Ha M, Lu J, Tian L, Ramachandran V, Kasschau KD, Chapman EJ, et al. Small RNAs serve as a genetic buffer against genomic shock in Arabidopsis interspecific hybrids and allopolyploids. Proc Natl Acad Sci USA. 2009;106: 17835–17840. doi:10.1073/pnas.0907003106
90.	Mallet J. Hybridization as an invasion of the genome. Trends in Ecology &amp; Evolution. 2005;20: 229–237. doi:10.1016/j.tree.2005.02.010
91.	Charlesworth D. Plant Sex Chromosomes. Annu Rev Plant Biol. 2016;67: 397–420. doi:10.1146/annurev-arplant-043015-111911
92.	Rieseberg LH. Chromosomal rearrangements and speciation. Trends in Ecology &amp; Evolution. 2001;16: 351–358. 
93.	Levin DA. The long wait for hybrid sterility in flowering plants. New Phytol. 2nd ed. 2012;196: 666–670. doi:10.1111/j.1469-8137.2012.04309.x
94.	Haldane JBS. Sex ratio and unisexual sterility in hybrid animals. Journal of Genetics. Springer India; 1922;12: 101–109. doi:10.1007/BF02983075
95.	Coyne JA, Orr HA. Patterns of Speciation in Drosophila. Evolution. 1989;43: 362. doi:10.2307/2409213
96.	Turelli M, Orr HA. The dominance theory of Haldane's rule. Genetics. 1995;140: 389–402. 
97.	Runemark A, Eroukhmanoff F, Nava-Bolaños A, Hermansen JS, Meier JI. Hybridization, sex-specific genomic architecture and local adaptation. Philos Trans R Soc Lond, B, Biol Sci. 2018;373: 20170419. doi:10.1098/rstb.2017.0419
98.	Payseur BA, Rieseberg LH. A genomic perspective on hybridization and speciation. Abbott RJ, Barton NH, Good JM, editors. Mol Ecol. 2016;25: 2337–2360. doi:10.1111/mec.13557
99.	Lynch M, Walsh B. Genetics and Analysis of Quantitative Traits. Sinauer; 1998. 
100.	Masly JP, Presgraves DC. High-resolution genome-wide dissection of the two rules of speciation in Drosophila. Barton NH, editor. PLoS Biol. 2007;5: e243. doi:10.1371/journal.pbio.0050243
101.	Mank JE, Hosken DJ, Wedell N. Conflict on the sex chromosomes: cause, effect, and complexity. Cold Spring Harbor Perspectives in Biology. 2014;6: a017715–a017715. doi:10.1101/cshperspect.a017715
102.	Brys R, Vanden Broeck A, Mergeay J, Jacquemyn H. The contribution of mating system variation to reproductive isolation in two closely related Centaurium species (Gentianaceae) with a generalized flower morphology. Evolution. 2014;68: 1281–1293. doi:10.1111/evo.12345
103.	Levin DA. Minority Cytotype Exclusion in Local Plant Populations. Taxon. 1975;24: 35. doi:10.2307/1218997
104.	Schardl CL, Craven KD. Interspecific hybridization in plant-associated fungi and oomycetes: a review. Mol Ecol. 2003;12: 2861–2873. 
105.	Charlton ND, Craven KD, Afkhami ME, Hall BA, Ghimire SR, Young CA. Interspecific hybridization and bioactive alkaloid variation increases diversity in endophytic Epichloëspecies of Bromus laevipes. FEMS Microbiology Ecology. 2014;90: 276–289. doi:10.1111/1574-6941.12393
106.	Brochmann C, Brysting AK, Alsos IG, Borgen L, Grundt HH, Scheen AC, et al. Polyploidy in arctic plants. Biological Journal of the Linnean Society. 2004;82: 521–536. doi:10.1111/j.1095-8312.2004.00337.x
107.	Marques DA, Meier JI, Seehausen O. A combinatorial view on speciation and adaptive radiation. Trends in Ecology &amp; Evolution. In press 
108.	Buggs RJA, Doust AN, Tate JA, Koh J, Soltis K, Feltus FA, et al. Gene loss and silencing in Tragopogon miscellus (Asteraceae): comparison of natural and synthetic allotetraploids. Heredity. 2009;103: 73–81. doi:10.1038/hdy.2009.24
109.	Jay P, Whibley A, Frézal L, Rodríguez de Cara MÁ, Nowell RW, Mallet J, et al. Supergene Evolution Triggered by the Introgression of a Chromosomal Inversion. Curr Biol. 2018;28: 1839–1845.e3. doi:10.1016/j.cub.2018.04.072
110.	Yeaman S. Genomic rearrangements and the evolution of clusters of locally adaptive loci. Proc Natl Acad Sci USA. 2013;110: E1743–E1751. doi:10.1073/pnas.1219381110
111.	Wu C-I. The genic view of the process of speciation. J Evol Biol. 2001;14: 851–865. doi:10.1046/j.1420-9101.2001.00335.x
112.	Harrison RG, Larson EL. Hybridization, introgression, and the nature of species boundaries. J Hered. 2014;105 Suppl 1: 795–809. doi:10.1093/jhered/esu033
113.	Teeter KC, Payseur BA, Harris LW, Bakewell MA, Thibodeau LM, O'Brien JE, et al. Genome-wide patterns of gene flow across a house mouse hybrid zone. Genome Res. 2008;18: 67–76. doi:10.1101/gr.6757907
114.	Hooper DM, Griffith SC, Price TD. Sex chromosome inversions enforce reproductive isolation across an avian hybrid zone. Mol Ecol. 2018;21: 610. doi:10.1111/mec.14874
115.	Vallejo-Marín M, Buggs RJA, Cooley AM, Puzey JR. Speciation by genome duplication: Repeated origins and genomic composition of the recently formed allopolyploid species Mimulus peregrinus. Evolution. 2015;69: 1487–1500. doi:10.1111/evo.12678
116.	Pritchard JK, Stephens M, Donnelly P. Inference of population structure using multilocus genotype data. Genetics. 2000;155: 945–959. 
117.	Alexander DH, Novembre J, Lange K. Fast model-based estimation of ancestry in unrelated individuals. Genome Res. 2009;19: 1655–1664. doi:10.1101/gr.094052.109
118.	Lawson DJ, Hellenthal G, Myers S, Falush D. Inference of population structure using dense haplotype data. PLoS Genet. 2012;8: e1002453. doi:10.1371/journal.pgen.1002453
119.	Lawson DJ, van Dorp L, Falush D. A tutorial on how not to over-interpret STRUCTURE and ADMIXTURE bar plots. Nature Comm. 2018;9: 3258. doi:10.1038/s41467-018-05257-7
120.	Kulathinal RJ, Stevison LS, Noor MAF. The genomics of speciation in Drosophila: diversity, divergence, and introgression estimated using low-coverage genome sequencing. PLoS Genet. 2009;5: e1000550. doi:10.1371/journal.pgen.1000550
121.	Green RE, Krause J, Briggs AW, Maricic T, Stenzel U, Kircher M, et al. A draft sequence of the Neandertal genome. Science. 2010;328: 710–722. doi:10.1126/science.1188021
122.	Durand EY, Patterson N, Reich D, Slatkin M. Testing for Ancient Admixture between Closely Related Populations. Molecular Biology and Evolution. 2011;28: 2239–2252. doi:10.1093/molbev/msr048
123.	Peter BM. Admixture, Population Structure, and F-Statistics. Genetics. 2016;202: 1485–1501. doi:10.1534/genetics.115.183913
124.	Reich D, Thangaraj K, Patterson N, Price AL, Singh L. Reconstructing Indian population history. Nature. 2009;461: 489–494. doi:10.1038/nature08365
125.	Martin SH, Davey JW, Jiggins CD. Evaluating the Use of ABBA-BABA Statistics to Locate Introgressed Loci. Mol. Biol. Evol. 2014;32: 244–257. doi:10.1093/molbev/msu269
126.	Pease JB, Hahn MW. Detection and Polarization of Introgression in a Five-Taxon Phylogeny. Syst. Biol. 2015;64: 651–662. doi:10.1093/sysbio/syv023
127.	Eaton DAR, Ree RH. Inferring phylogeny and introgression using RADseq data: an example from flowering plants (Pedicularis: Orobanchaceae). Syst. Biol. 2013;62: 689–706. doi:10.1093/sysbio/syt032
128.	Pickrell JK, Pritchard JK. Inference of population splits and mixtures from genome-wide allele frequency data. PLoS Genet. 2012;8: e1002967. doi:10.1371/journal.pgen.1002967
129.	Patterson N, Moorjani P, Luo Y, Mallick S, Rohland N, Zhan Y, et al. Ancient admixture in human history. Genetics. 2012;192: 1065–1093. doi:10.1534/genetics.112.145037
130.	Lipson M, Loh P-R, Levin A, Reich D, Patterson N, Berger B. Efficient Moment-Based Inference of Admixture Parameters and Sources of Gene Flow. Mol. Biol. Evol. 2013;30: 1788–1802. doi:10.1093/molbev/mst099
131.	Yu Y, Barnett RM, Nakhleh L. Parsimonious inference of hybridization in the presence of incomplete lineage sorting. Syst. Biol. 2013;62: 738–751. doi:10.1093/sysbio/syt037
132.	Wen D, Yu Y, Nakhleh L. Bayesian Inference of Reticulate Phylogenies under the Multispecies Network Coalescent. PLoS Genet. 2016;12: e1006006. doi:10.1371/journal.pgen.1006006
133.	Moorjani P, Patterson N, Hirschhorn JN, Keinan A, Hao L, Atzmon G, et al. The History of African Gene Flow into Southern Europeans, Levantines, and Jews. PLoS Genet. 2011;7: e1001373. doi:10.1371/journal.pgen.1001373
134.	Moorjani P, Sankararaman S, Fu Q, Przeworski M, Patterson N, Reich D. A genetic method for dating ancient genomes provides a direct estimate of human generation interval in the last 45,000 years. Proc Natl Acad Sci USA. 2016;113: 5652–5657. doi:10.1073/pnas.1514696113
135.	Loh P-R, Lipson M, Patterson N, Moorjani P, Pickrell JK, Reich D, et al. Inferring Admixture Histories of Human Populations Using Linkage Disequilibrium. Genetics. 2013;193: 1233–1254. doi:10.1534/genetics.112.147330
136.	Sankararaman S, Patterson N, Li H, Pääbo S, Reich D. The date of interbreeding between Neandertals and modern humans. PLoS Genet. 2012;8: e1002947. doi:10.1371/journal.pgen.1002947
137.	Pinho C, Hey J. Divergence with Gene Flow: Models and Data. Annu Rev Ecol Evol Syst. 2010;41: 215–230. doi:10.1146/annurev-ecolsys-102209-144644
138.	Excoffier L, Dupanloup I, Huerta-Sánchez E, Sousa VC, Foll M. Robust demographic inference from genomic and SNP data. PLoS Genet. 2013;9: e1003905. doi:10.1371/journal.pgen.1003905
139.	Gutenkunst RN, Hernandez RD, Williamson SH, Bustamante CD. Inferring the joint demographic history of multiple populations from multidimensional SNP frequency data. PLoS Genet. 2009;5: e1000695. doi:10.1371/journal.pgen.1000695
140.	Beaumont MA. Approximate Bayesian Computation in Evolution and Ecology. Annu Rev Ecol Evol Syst. 2010;41: 379–406. doi:10.1146/annurev-ecolsys-102209-144621
141.	Theunert C, Slatkin M. Distinguishing recent admixture from ancestral population structure. Genome Biol. Evol. 2017;9: 427–437. doi:10.1093/gbe/evx018</text>
      <sha1>4y8t72hhp4vx3ucf63qrtj3sfdluzza</sha1>
    </revision>
    <revision>
      <id>7465</id>
      <parentid>7357</parentid>
      <timestamp>2019-03-26T06:22:52Z</timestamp>
      <contributor>
        <username>T Shafee</username>
        <id>80</id>
      </contributor>
      <minor/>
      <comment>/* Wikipedia links */ ce</comment>
      <model>wikitext</model>
      <format>text/x-wiki</format>
      <text xml:space="preserve" bytes="61525">{{author
|first1       = Anna
|last1        = Runemark
|department1  = Department of Biology
|institution1 = [[WP:Lund University|Lund University]]
|address1     = 11800 Lund, Sweden
|username1    = User:annarunemark
|orcid1       = https://orcid.org/0000-0002-8976-5530

|first2       = Mario
|last2        = Vallejo-Marin
|department2  = Biological and Environmental Sciences
|institution2 = [[WP:University of Stirling|University of Stirling]]
|address2     = Stirling FK9 4LA, Scotland, UK
|username2    = User:Mvallejomarin
|orcid2       = https://orcid.org/0000-0002-5663-8025

|first3       = Joana I
|last3        = Meier
|department3  = Department of Zoology
|institution3 = [[WP:University of Cambridge|University of Cambridge]]
|address3     = Trinity Lane, Cambridge CB2 1TN, UK
|username3    = User:Joanam
|orcid3       = https://orcid.org/0000-0001-7726-2875
}}

==Abstract==
Hybridization is the process where genetically closely related species mate and produce offspring with admixed genomes. The genomic revolution has shown that hybridization is an important source of novel variation. Although most hybrids are sterile or less fit than their parents, some may be survive and reproduce and enable the transfer of adaptive variants across the species boundary, or even result in the formation of novel lineages. There are two main variants of hybrid species genomes: allopolyploid, which have one full chromosome set from each parent species, and homoploid, which are a mosaic of the parent species with no increase in chromosome number. The establishment of hybrid species requires the development of reproductive isolation against parental species. Allopolyploid species often have strong intrinsic reproductive barriers due to differences in chromosome number. Homoploid hybrids can sort the intrinsic barriers that isolate the parent species from each other so that a subset of these isolate the hybrid species against each parent species, or gain pre-mating extrinsic isolation from ecological differences. Hybrid species may face problems arising from incompatible combinations of genes derived from different parent species. During the process of genome stabilization selection for compatible combinations results in fixation of compatible ancestry block combinations within the hybrid species.

==Background==
Genetic exchange between species can impede biodiversity because gene flow between diverging species counteracts their differentiation and hybridization between recently diverged species can lead to loss of genetic adapations or species fusion [1]. Traditionally, zoologists have viewed hybridization as maladaptive sexual preferences [2] which resulted in breaking up co-adapted gene complexes [3]. In contrast, plant biologists recognized early on that hybridization can sometimes be an important evolutionary force increasing biodiversity [4,5]. Recently, evidence has been accumulating showing that hybridization is also an important evolutionary force in animals [1,6,7]. Hybridization can enrich the genetic diversity of introgressed taxon, lead to introgression of beneficial genetic variation or even generate new hybrid species [1]. Hybridization is now also known to contribute to the evolutionary potential in several textbook examples of adaptive radiation, including the ''Geospiza'' Galapagos finches [8], African ''Haplochromis'' cichlid fishes [9], ''Heliconius'' butterflies [10-12] and Hawaiian ''Madiinae'' tarweeds and silverswords [13]. Here we review the evolutionary outcomes of hybridization and the properties of genomes of hybrid species. 

===Evolutionary outcomes of hybridization===
There are several potential evolutionary outcomes of hybridization (Fig. 1). If hybrids are not viable or sterile, hybridization will not affect the parent species, except perhaps for a reduction in their reproductive success [14,15]. In contrast, if the fitness of hybrids is as high or even higher than the fitness of one or both parent taxa, hybrids may displace the parent taxa and the hybridizing taxa may fuse (speciation reversal, [16,17]; Fig. 1). If the fitness of hybrids is reduced but non-zero, hybrid zones may emerge in the contact zone of the taxa [18]. Hybridization may contribute novel variation through rare hybrids backcrossing with parental species. Such introgressive hybridization may enable selectively beneficial alleles to be transferred across species boundaries even in species pairs that remain distinct in spite of occassional gene flow [19,20]. In some cases hybrids may evolve into new hybrid species with reproductive isolation to both parent taxa [21,22]. Below we describe the evolutionary outcomes of hybridisation that result in hybrid genomes.

[[File:Figure1 Potential evolutionary outcomes of hybridization.jpg|thumb|Figure 1 Potential evolutionary outcomes of hybridization]]

===Adaptive introgression===
When rare hybrids backcross with parent species alleles coding for traits that are beneficial for both parental specis can be transferred across species boundaries, even if parent species remain distinct taxa. This process is referred to as adaptive introgression. Examples of adaptive traits that have been transferred via introgression include a resistance gene that was transferred from the mosquito ''Anopheles gambiae'' to ''A. coluzzii'' [20] and the red warning wing colouration trait in ''Heliconius'' butterflies that is under natural selection from predators which has been introgressed from e.g. ''H. melpomene'' to ''H. timareta'' [23] and other ''Heliconius'' species [19]. In the plant ''Arabidopsis arenosa'' some of the alleles conferring adaptation to drought and phytotoxic levels of metal have been introgressed from ''A. lyrata'' [24]. Even in humans there is evidence for adaptive introgression of e.g. immunity alleles, skin pigmentation alleles and alleles conferring adaptation to high altitude environments from Neanderthal and Denisovans [25].

===What is a hybrid species?===
One of the potential evolutionary outcomes of hybridisation is the establishment of a novel, reproductively isolated lineage, i.e., a hybrid species [1,21]. A hybrid species has an admixed genome and forms stable genetically distinct populations [21]. Some researchers argue that evidence of a hybridization-derived basis for reproductive isolation should be an additional defining criterion of a hybrid species [26], but see [27]. This stricter definition includes polyploid hybrid taxa but only encompasses a handful of well studied homoploid hybrid species e.g. the butterfly  ''Heliconius heurippa'' [10-12], the Italian sparrow ''Passer italiae'' [28], and three ''Helianthus'' sunflower species [29] because for most suggested examples of homoploid hybrid speciation, the genetic basis of reproductive isolation is still unknown [26].

Hybrid species can occupy an ecological niche different to those of the parents and may be isolated from the parent species primarily through pre-mating barriers (introgressive speciation, c.f. [30]). Hybrid species may also be reproductively isolated from the parent species through sorting of incompatibilities leading to new combinations of parental alleles that are incompatible with both parent species but compatible within the hybrid taxon (recombinatorial hybrid speciation, [21]). A recombinatorial hybrid taxon typically also has a substantial proportion of the genome derived from the minority parent, although variation exist both between taxa and within lineages of hybrid taxa, see e.g. [31,32]. 

===Homoploid and polyploid hybrid speciation===
In general, hybrid species can arise from two major types of hybrid speciation, defined by whether the speciation event is associated with genome duplication (polyploidy) or not. Homoploid hybrid speciation is defined as the evolution of a new hybrid species with reproductive isolation to both parent taxa without change of ploidy, i.e. number of chromosome sets (Fig. 2) [1]. The genomes of homoploid hybrid species are mosaics of the parent genomes as ancestry tracts from the parent species are broken up by recombination [27,29,33-37]. In the case of polyploid hybrid speciation, hybridisation is associated with genome duplication, resulting in increased ploidy compared to their parental taxa (Fig. 2). This form of hybrid speciation is more common in plants than in animals [38]. Polyploid hybrids can be instantly isolated from their parental species through chromosome number differences [38], but reproductive isolation against parent species is harder to achieve for homoploid hybrids where karyotype differences do not contribute to intrinsic isolation.

[[File:Figure2 Homoploid and allopolyploid hybridization.jpg|thumb|Figure 2. Shematical representation of homoploid and allopolyploid hybrid speciation.]]

===Reproductive isolation against parent species===
To successfully establish as a hybrid species, reproductive isolation against both parent species is required [1,26,39]. This reproductive isolation can arise from either intrinsic postzygotic incompatibilities frequently causing inviability or sterility, or from extrinsic ecological incompatibilities where back crosses have reduced fitness [22]. Work on ''Helianthus'' sunflowers has revealed that pre-existing structural differences [35,40], in combination with hybridization induced structural differences [35] can cause reproductive isolation against the parent species. Sorting of incompatibilities between parent species, where one subset of these isolates the hybrid taxon against one parent and a different subset isolates it against the other parent, has resulted in the reproductively isolated Italian sparrow [28].

Ecological barriers against parent species may arise as by-products of ecological differentiation. Hybrid species have been shown to adapt to novel ecological niches through transgressive traits [41], or through novel combinations of ecological traits from the parent species [42]. Differences in habitat use [41] or in phenology [43] will result in some degree of reproductive isolation against parent species. In plants, pollinator mediated isolation resulting from changes in floral characteristics may be an important ecological barrier [44-47]. Premating isolation generated from assortative mating between hybrids has been reported in several taxa. In African cichlid fish, experimental hybrids displayed combinations of parental traits and preferences which resulted in hybrids predominantly mating with other hybrids [48]. A similar pattern was found in Galapagos finches where a specific hybrid beak shape and song are thought to have been important [8], and hybrid ''Heliconius'' butterflies preferred the hybrid wing patterning over that of both parent species [12]. In ''Xiphophorus'' swordtail fish strong ancestry assortative mating maintained a hybrid genetic cluster separate for 25 generations, but disappeared under manipulated conditions [49]. Hence, under some conditions mate choice could form important reproductive barriers to gene flow.

===Hybrid genomes and genome stabilization===
Hybridization can have many different outcomes. Hybrid speciation results in reproductive isolation against both parent species and genomes that evolve indepently from those of the parent species. Introgressive hybridization can transfer important novel variants into genomes of a species that remains distinct from the other taxa in spite of occasional gene flow. Here we refer to both these types of hybridization derived genomes as hybrid genomes. Following initial hybridization, introgression tracts, the genetic blocks inherited from each parent species, are broken down with successive generations and recombination events. Recombination is more frequent in homoploid hybrid genomes than in allopolyploid hybrid genomes. In allopolyploids, recombination can destabilize the karyotype and lead to aberrant meiotic behavior and reduced fertility, but may also generate novel gene combinations and advantageous phenotypic traits [50]. Once hybridization between the hybrid taxon and its parent taxa ceases, different ancestry blocks or introgression tracts may become fixed, a process referred to as «genome stabilization» (Fig. 3). Some introgression tracts are removed by selection against incompatibilities and others are fixed. Theoretical models on hybrid zones suggest that recombination is suppressed near genes conferring reproductive isolation [51]. The strength of the supression is affected by the form of selection, dominance, and whether the locus was situated on an autosome or sex chromosome [51]. The time to genome stabilization is variable. Fixation of ancestry blocks was found to be rapid in experimental hybrid ''Helianthus'' sunflower species genomes [52], and the genome stabilization of hybrid sunflower species is estimated to take hundreds of generations [33]. In ''Zymoseptoria'' fungi genomes were stabilized within ca. 400 generations [53], whereas in hybrid ''Xiphophorus'' swordtail genomes [54] genome stabilization was not achieved until after ca. 2000 and 2500 generations. Few Neanderthal regions have fixed in human genomes during the ca 2000 generations after hybridization [55], and segregating incompatibilities are present in the hybrid Italian sparrow approximately 5000 generations after the initial hybridization event [56]. 

The balance between alleles and allelic combinations providing favourable phenotypic characters and the strength of selection against intrinsic incompatibilities determine what introgression tracts will be inherited from which parent species upon hybridization [20,57,58]; (Fig.3). An insecticide resistance region was retained following a hybridization event in the mosquito ''A. coluzzi'' [20], suggesting a role for selection in maintaining favourable introgressed regions. The local recombination rate is important for the likelihood of introgression because in the case of widespread incompatibilities, introgressed alleles are more likely to recombine away from incompatibilities in high recombination regions. This pattern has been detected in ''Mimulus'' plants [59], in ''Mus domesticus'' house mice [60], in humans [61] and in ''Xiphophorus'' swordtail fish [31]. In addition to recombination rate, the coupling to incompatible loci may be important for the likelihood of retention of introgressed material [57]. 

[[File:Figure3 Hybrid genome stabilization.jpg|thumb|Figure 3. Schematical representation of the process of hybrid genome stabilization.]]

Genome-wide incompatibilities have been identified in swordtail fish [62], chimeric genes and mutations of orthologous genes cause incompatibilities in early generation experimental ''Cyprinidae'' goldfish - carp hybrids [63] and mito-nuclear incompatibilies are found to have a key role e.g. in Italian sparrows [32,64], fungus [65] and cyto-nuclear incompatibilities in ''Mimulus'' plants [66]. Evidence from altered expression patterns in synthetic hybrids and missing gene combinations in a hybrid species also suggest that DNA-repair [32,63,67] and genes involved in mutagenesis and cancer related pathways [63] may cause incompatibilities in hybrids. Genome formation in hybrid species is shaped by selection against incompatible combinations [31,54,57]. Schumer and Brandvain found that hybridization-derived regions on average are less constrained than the rest of the genome [54]. During the process of hybrid genome stabilization minor parent genome content overrepresented in high recombination areas, both in swordtail fish and in humans [31]. In Italian sparrows, incompatible combinations have been purged through selective retention of ancestral sites [56].

The hybrid origin may affect genome structure and properties. It has been shown to increase mutation rates [68-70], to activate transposable elements [71-73], and to induce chromosomal rearrangements [74,75]. Increased transposon activation, as proposed in McClintock's ‘genomic shock’ theory, could result in alterations to gene expression. Transposable elements may, in addition to altering gene products if inserted into a gene, also alter promoter activity for genes if inserted upstream of the coding regions, or may induce gene silencing as a result of gene disruption [76,77]. For allopolyploid genomes chromosomal rearrangements may result from the ”genomic shock” induced by hybridisation, with more distantly related species being more prone to genome reorganisations e.g. in ''Nicotiana'' [78]. Chromosomal rearrangements resulting from either genomic shock or recombination events between non-homologous subgenomes may cause genome sizes to either increase or decrease [79]. Both increases and decreases were found in the ''Nicotiana'' genus, and were not related to the age since hybridization [80]. 

Following genome duplication in allopolyploids, the genome goes through diploidization, which is a process in which the genome is rearranged to act as a meiotic diploid [81,82]. After such diploidization, much of the genome is lost due to genome fractionation, the loss-of-function of one or the other of the newly duplicated genes [82,83]. In a meta analysis, Sankoff and collaborators found evidence consistent with reduction-resistant pairs and a concentration functional genes on a single chromosome and suggest that the reduction process partly is constrained [83].

A related allopolyploid specific phenomenon is sub genome dominance. For example, in the octoploid ''Fragaria'' strawberry, one of the four subgenomes is dominant and has significantly greater gene content, more frequently has its genes expressed, and exchanges between homoeologous chromosomes are biased in favor of this subgenome, as compared with the other subgenomes [84]. This study also showed that certain traits, e.g. disease-resistance, are controlled by the dominant subgenome to a high extent [84]. A proposed mechanism of how subgenome dominance arises, suggests that relative dominance is related to the density of transposable elements in each subgenome. Subgenomes with higher transposable element density tend to behave submissivley relative to the other subgenomes when brought together in the allopolyploid genome ([82] and [85]). Interestingly, subgenome dominance can arise immediately in allopolyploids, as shown in synthetic and recently evolved monkeyflowers [85].  

In addition to these changes to genome structure and properties, studies of allopolyploid rice and whitefish suggest that patterns of gene expression may be disrupted in hybrid species [86,87]. Studies of synthetic and natural allopolyploids of  Tragopogon miscellus show that gene expression is less strictly regulated directly after hybridization, and that novel patterns of expression emerge and are stabilized during 40 generations [88]. While expression variation in miRNAs alters gene expression and affects growth in the natural allopolyploid ''Arabidopsis suecica'' and experimental lineages, inheritance of siRNAs is stable and maintains chromatin and genome stability [89], potentially buffering against a transcriptomic shock.

===In what taxa is hybridization common?===
While there is evidence for hybridization in an increasing number of taxa, sampling is not evenly distributed, and few general conclusions about the relative prevalence of hybridization can be drawn. One pattern that emerges is that hybridization is more frequent in plants where it occurs in 25% of the species, whereas it only occurs in 10% of animal species [90]. Most plants, as well as many groups of animals, lack heteromorphic sex chromosomes [91]. The absence of  heteromorphic sex chromosomes results in slower accumulation of reproductive isolation [92,93], and may hence enable hybridization between phylogenetically more distant taxa. Empirical evidence for Haldane’s rule [94] stating that when F1 offspring of two different animal races one sex is absent, rare, or sterile, that sex is the heterozygous sex” supports a role for heteromorphic sex chromosomes in hybrid sterility and inviability. A closely related observation is the large X effect stating that there is a disproportionate contribution of the X/Z-chromosome in fitness reduction of heterogametic hybrids [95]. These patterns likely arise as recessive alleles with deleterious effects in hybrids have a stronger impacts on the heterogametic than the homogametic sex, due to hemizygous expression [96]. In taxa with well-differentiated sex chromosomes, Haldane’s rule has shown to be close to universal, and heteromorphic sex chromosomes show reduced introgression on the X in XY (see [97] for a review). In line with a role for heteromorphic sex chromosomes in constraining hybrid genome formation, elevated differentiation on sex chromosomes has been observed in both ZW and XY systems [98]. This pattern may reflect the lower effective population sizes and higher suceptibility to drift on the sex chromosomes [99], the elevated frequency of loci involved in reproductive isolation [100] and/or the heightened conflict on sex chromosomes [101]. Findings of selection for uniparental inheritance of e.g. mitonuclear loci residing on the Z chromosome in hybrid Italian sparrows [32] is consistent with compatible sex chromosomes being important for the formation of a viable hybrid genomes. 

There are also several ecological factors that affect the probability of hybridization. Generally, hybridization is more frequently observed in species with external fertilization including plants but also fishes, than in internally fertilized clades [4]. In plants, autonomous selfing may prevent hybridization, and breeding system may also affect the frequency of heterospecific pollen transfer [102]. Paradoxically, the ability to self-pollinate may also act in favour of stabilising allopolyploid taxa by providing a compatible mate (itself) in the early stages of allopolyploid speciation when rare cytotypes are at a reproductive disadvantage due to inter-cytotype mating [103]. In fungi, hybrids can be generated by asexual fusion of cells or hyphae [104] in addition to mechanisms available to plants and animals. Such fusion of vegetative cells and subsequent parasexual mating with mitotic crossover may generate recombined hybrid cells [104]. Fungal hybridization may also result in asexual hybrid species, as ''Epichloe'' fungi where hybrids species are asexual while nonhybrids include both asexual and sexual species [105]. Interestingly, artic floras harbour an unusually high proportion of allopolyploid plants [106], suggesting that these hybrid taxa could have an advantage in extreme environments, potentially through reducing the negative effects of inbreeding. Hence both genomic architecture and ecological properties may affect the probability of hybrid genome formation.

===What genes and genomic regions are affected by hybridization?===
Genetic exchange can occur between populations or incipient species diverging in geographical proximity (primary hybridization) or between divergent taxa that come into secondary contact (secondary hybridization). Secondary hybridization is expected to have a greater potential to contribute beneficial alleles or generate novelty than primary hybridization because more divergent alleles are combined in secondary hybridization and are thus more likely to have a large fitness effect or to generate transgressive phenotypes [107]. 

The proportion of the genome that is inherited from a minority parent varies strongly among and within species. After the initial ploidization event the representation is 50% in many polyploid taxa, although parental gene copies are successively lost and might bias the contribution to one majority parent genome [108]. Relatively equal parental contributions are also found in some homoploid hybrid species [36]. Interestingly there may also be variation in parental contribution within a hybrid species. In both swordtail fish and Italian sparrows there are populations which differ strongly in what proportions of the parent genomes they have inherited [31,32]. 

Patterns of introgression can vary strongly across the genome, even over short chromosomal distances. Examples of adaptive introgression of well defined regions, include an inversed region containing genes involved in insecticide resistance [20] and introgression of a divergent, inverted chromosomal segment has resulted in a ”super gene” that encodes mimicry polymorphism in the butterfly ''Heliconius numata'' [109]. These findings are consistent with models suggesting that genomic rearrangements are important for the coupling of locally adaptive loci [110]. Genes and genomic regions that are adaptive may be readily introgressed between species e.g. in hybrid zones if they are not linked to incompatibility loci. This often referred to semi-permeable species boundaries [18,111,112], and examples include e.g. genes involved in olfaction that are introgressed across a mouse ''M. musculus'' and ''M. domesticus'' hybrid zone [113]. In hybrid zones with mainly permeable species boundaries, patterns of introgressed regions enable deducing what genomic regions involved in incompatibilities and reproductive isolation c.f. [114].


===Conclusions and future directions===
Hybridization is a common phenomenon with a wide range of consequences. These include both the formation of novel hybrid species which are reproductively isolated from their parent species and where the admixed genomes undergo independent evolution, and introgression of adaptive variants across species boundaries in species that remain distinct in spite of occassional gene flow. The divergent genetic material in admixed genomes of hybrid taxa enable adaptation to novel environments and niches. When the divergent genomes of two species come together, incompatible combinations may reduce fitness. As hybridization is frequent, the advantage of novel adaptive trait combinations often override the negative effects from incompatibilities and enable hybrid lineages to purge these incompatibilities during the process of genome stabilization.

While the last decades have provided ample evidence for that hybridization is common and contributes novel species and enables adaptation, many questions remain. How long does it take for a hybrid genome to stabilize and why is there variation in time to genome stabilization [33,54]? To what extent are hybrid genomes shaped by selection for compatibility? Is there a tendency for reversal towards one parent species during genome stabilization in homoploid hybrids? Does minority parent ancestry typically remain primarily in high recombination tracts c.f. [31] or are there generally stable solutions with high contributions from both parent species across the genome c.f. [32]? What are the relative effects of hybridization vs. polyploidization in generating new phenotypes during allopolyploid speciation? Does time to stabilization differ between homoploid and allopolyploid hybrid taxa? Are most orthologous genes lost over time in allopolyploid hybrids leaving only the ones where it is advantageous to have both as double copies c.f. [79,108]? Does genome size in allopolyploids vary predictably with taxon age or does this vary as in the Nicotiana  [80]? Hybrid genomes, including that of many individuals of our own species [55] are important components of biodiversity and hybrid origin may spur adaptation. Future investigations into the properties of hybrid genomes will improve our understanding of the potential of hybridization to produce novel adaptive variation.


----

==Box: Detecting and studying hybridization with genomic tools==

Many empirical case studies start with exploratory detection of putative hybrid taxa or individuals with genomic clustering approaches, such as STRUCTURE [116], ADMIXTURE [117] or fineSTRUCTURE [118]. These methods infer a user-specified number of genetic groups from the data and assign each individual to one or a mix of these groups. This method can be applied to closely related taxa without having to preassign individuals to taxa and may thus be particularly useful in the study of closely related taxa or species complexes. However, uneven sampling of the parental taxa or different amounts of drift in the included taxa may lead to erroneous conclusions about evidence for hybridization [119]. 

If genomic data of multiple species is available, phylogenetic methods may be better suited to identify introgression. Introgressive hybridization leads to gene trees that are discordant from the species tree, whereby introgressed individuals are phylogenetically closer to the source of introgression than to their non-introgressed conspecifics. Such discordant gene trees can also arise by chance through incomplete lineage sorting, particularly if the species compared are still young. Therefore, discordant gene trees are only evidence of introgression if a the gene tree produced by excess allele sharing between the hybridizing taxa is strongly overrepresented compared to alternative discordant gene trees. An entire suite of methods have been developed to detect such excess allele sharing between hybridizing taxa, including Patterson’s D statstics or ABBA-BABA tests [120-122] or f-statistics [123,124]. Modified versions of these tests can be used to infer introgressed genomic regions [125], the direction of gene flow [126,127] or the amount of gene flow (Reich et al. 2009). These methods can also be used to infer the relative timing of introgression with the length of the introgressed tracts [9]. 
For datasets with a large number of taxa it may be difficult to compute all possible test of hybridization. In such cases, graph construction methods may be better suited [128-130]. These methods reconstruct complex phylogenetic models with hybridization that best fit the genetic relationships among the sampled taxa and provide estimates for drift and introgression. Other phylogenetic network methods that incomplete lineage sorting and hybridization may also help [131,132].

Methods based on linkage disequilibrium decay can be used to date recent admixture events as over time ancestry tracts are continuously broken down by recombination [129,133-136]. 
A different approach is to use demographic modelling to find the simplification of the evolutionary history of the studied taxa [137]. Demographic modeling should only be applied to small sets of taxa because with increasing number of taxa model complexity increases and the number of model parameters such as timing, amounts and direction of gene flow, and population sizes and split times can quickly become too high. The fit of the demographic models to the data can be assessed with the site frequency spectrum [138,139] or with summary statistics in an Approximate Bayesian Computation framework [140]. It is also possible to gain more power by combining information from linkage disequilibrium decay patterns and the allele frequency spectrum [141].

----


==Glossary==

Ancestry block/introgression tracts: a region in the genome of a hybrid where all alleles are inherited from the same parent species.

Allopolyploid species: a polyploid hybrid species where the two chromosome sets are derived from different parent species.

Backcrossing: crossing of a hybrid with one of its parent species. 

Genome stabilization: the process by which different ancestry blocks or introgression tracts become fixed within a hybrid species when hybridization between the hybrid taxon and its parent taxa has ceased.

Hybrid: offspring resulting from interbreeding between two genetically distinct taxa, e.g. breeds or species.

Hybrid genome: The genome of a hybrid individual, characterized by the presence of ancestry tracts form different species. In this review we focus mainly on hybrid genomes that result in separate lineages.

Hybrid zone: geographical area in which two taxa (e.g. species or breeds) interbreed resulting in hybrid offspring.

Homoploid hybridization: the formation of  a hybrid with no change in chromosome number.

Incomplete lineage sorting: when gene trees produced by single polymorphic sites or genetic regions deviate from the species level tree by chance. Such deviations between gene and species trees can arise from random fixation of alleles that were segregating in the ancestor. At each gene tree, taxa that fixed the same allele will show closer phylogenetic similarity than taxa that fixed different alleles.

Introgressive hybridization: hybridization resulting in the transfer of a gene or genetic tract from one species into the gene pool of another species by repeated backcrossing.

Linkage disequilibrium: the non-random association of alleles at different loci in a given population. The association can arise either through physical linkage for genes residing on the same chromosome, or through coinheritance of unlinked loci.

Polyploid hybridization: the formation of a hybrid involving whole genome duplication.

Postzygotic incompatibilities: intrinsic postmating barriers. These include both mechanical and other incompatibilities preventing egg fertilization, and hybrid inviability and/or sterility arising from incompatible combinations of genes, whereas extrinsic incompatibilities arise when trait combinations lead to reduced ecological fitness in the hybrid offspring.

Pre-mating barriers: Factors that make individuals more likely to mate with members of their own taxon than of another taxon or prevent mating between the taxa. Examples include sexual traits and preferences that differ between the two taxa, mechanical mismatch during copulation, or mating at different times or in different habitats.

Reproductive isolation: the presence of barriers to successful crossbreeding. Barriers can be classified in a number of ways depending on their timing and mechanism. For example, barriers can occur classified depending whether they act before zygote formation (prezygotic; e.g. pollinator isolation) or after zygote formation (postzygotic; e.g. hybrid inviability). They can also be classified by whether they act in the form of intrinsic barriers reducing viability or fertility in hybrid offspring or extrinsic barriers where hybrid offspring are ecologically less fit than the parents and selected against.

Recombination rate: Recombination is a process during meiosis or mitosis by which pieces of homologous chromosomes are broken and recombined to new combinations. The frequency or rate of such recombination varies across the genome.

Recombinatorial hybrid speciation: the process by which a hybrid taxon develops reproductive isolation from the parent species through sorting of incompatibilities leading to combinations that are incompatible with both parent species but compatible within the hybrid taxon.

Transgressive segregation: extreme phenotypes in hybrids, exceeding trait values of both parent lineages.


== Wikipedia links ==
*[[w:Hybrid_(biology)| Hybrid]]
*[[w:Polyploidy | Polyploidy]]
*[[w:Haldane%27s_rule | Haldane's rule]]
*[[w:Genetic_recombination | Recombination]]

=References=
&lt;references/&gt;
[[Category:PLOS Genetics drafts]]
--&gt;
1.	Abbott R, Albach D, Ansell S, Arntzen JW, Baird SJE, Bierne N, et al. Hybridization and speciation. J Evol Biol. 2013;26: 229–246. doi:10.1111/j.1420-9101.2012.02599.x
2.	Fisher RA. The genetical theory of natural selection. Oxford: Clarendon Press; 1930. doi:10.5962/bhl.title.27468
3.	Mayr E. Animal Species and Evolution. Cambridge, MA and London, England: Harvard University Press; 1963. doi:10.4159/harvard.9780674865327
4.	Stebbins GL. The Role of Hybridization in Evolution. Proc. Am. Philos. Soc. 1959;103: 231–251. 
5.	Andersson E, Stebbins GL. Hybridization as an evolutionary stimulus. Evolution. 1954;4: 378–388. 
6.	Arnold ML. Natural hybridization and evolution. Oxford: Oxford University Press; 1997. 
7.	Mallet J, Besansky N, Hahn MW. How reticulated are species? BioEssays. 2015;38: 140–149. doi:10.1002/bies.201500149
8.	Lamichhaney S, Han F, Webster MT, Andersson L, Grant BR, Grant PR. Rapid hybrid speciation in Darwin's finches. Science. 2018;359: 224–228. doi:10.1126/science.aao4593
9.	Meier JI, Marques DA, Mwaiko S, Wagner CE, Excoffier L, Seehausen O. Ancient hybridization fuels rapid cichlid fish adaptive radiations. Nature Comm. 2017;8: 1–11. doi:10.1038/ncomms14363
10.	Mavárez J, Salazar CA, Bermingham E, Salcedo C, Jiggins CD, Linares M. Speciation by hybridization in Heliconius butterflies. Nature. 2006;441: 868–871. doi:10.1038/nature04738
11.	Salazar C, Baxter SW, Pardo-Diaz C, Wu G, Surridge A, Linares M, et al. Genetic evidence for hybrid trait speciation in heliconius butterflies. PLoS Genet. 2010;6: e1000930. doi:10.1371/journal.pgen.1000930
12.	Melo MC, Salazar C, Jiggins CD, Linares M. Assortative mating preferences among hybrids offers a route to hybrid speciation. Evolution.  2009;63: 1660–1665. doi:10.1111/j.1558-5646.2009.00633.x
13.	Carlquist S, Baldwin BG, Carr GD. Hybridization in Madiinae. Tarweeds and silverswords. Evolution of the Madiinae. BG Baldwin and GD Carr (Eds). Missouri Botancial Garden Press, St Louis; 2003. pp. 79–104. 
14.	Wolf DE, Takebayashi N, Rieseberg LH. Predicting the Risk of Extinction through Hybridization. Conserv. Biol. 2001;15: 1039–1053. doi:10.1046/j.1523-1739.2001.0150041039.x
15.	Prentis PJ, White EM, Radford IJ, Lowe AJ, Clarke AR. Can hybridization cause local extinction: a case for demographic swamping of the Australian native Senecio pinnatifolius by the invasive Senecio madagascariensis? New Phytol. 2007;176: 902–912. doi:10.1111/j.1469-8137.2007.02217.x
16.	Rhymer JM, Simberloff D. Extinction by hybridization and introgression. Annu. Rev. Ecol. Evol. Syst. 1996;27: 83–109. doi:10.1146/annurev.ecolsys.27.1.83
17.	Seehausen O. Conservation: losing biodiversity by reverse speciation. Curr. Biol. 2006;16: R334–7. doi:10.1016/j.cub.2006.03.080
18.	Harrison RG. Hybrid zones Windows on evolutionary process. Oxford Surveys in Evolutionary Biology. 1990;7: 69–128. 
19.	Consortium THG. Butterfly genome reveals promiscuous exchange of mimicry adaptations among species. Nature. 2012;487: 94–98. doi:10.1038/nature11041
20.	Hanemaaijer MJ, Collier TC, Chang A, Shott CC, Houston PD, Schmidt H, et al. The fate of genes that cross species boundaries after a major hybridization event in a natural mosquito population. Mol Ecol. 2018;27: 4978–4990. doi:10.1111/mec.14947
21.	Mallet J. Hybrid speciation. Nature. 2007;446: 279–283. doi:10.1038/nature05706
22.	Vallejo-Marín M, Hiscock SJ. Hybridization and hybrid speciation under global change. New Phytol. 2016;211: 1170–1187. doi:10.1111/nph.14004
23.	Pardo-Diaz C, Salazar C, Baxter SW, Merot C, Figueiredo-Ready W, Joron M, et al. Adaptive introgression across species boundaries in Heliconius butterflies. PLoS Genet. 2012;8: e1002752. doi:10.1371/journal.pgen.1002752
24.	Arnold BJ, Lahner B, DaCosta JM, Weisman CM, Hollister JD, Salt DE, et al. Borrowed alleles and convergence in serpentine adaptation. Proc Natl Acad Sci USA. 2016;113: 8320–8325. doi:10.1073/pnas.1600405113
25.	Racimo F, Sankararaman S, Nielsen R, Huerta-Sánchez E. Evidence for archaic adaptive introgression in humans. Nature Rev. Genet. 2015;16: 359–371. doi:10.1038/nrg3936
26.	Schumer M, Rosenthal GG, Andolfatto P. How common is homoploid hybrid speciation? Evolution. 2014;68: 1553–1560. doi:10.1111/evo.12399
27.	Nieto Feliner G, Álvarez I, Fuertes-Aguilar J, Heuertz M, Marques I, Moharrek F, et al. Is homoploid hybrid speciation that rare? An empiricist's view. Heredity. 2017;118: 513–516. doi:10.1038/hdy.2017.7
28.	Hermansen JS, Haas F, Trier CN, Bailey RI, Nederbragt AJ, Marzal A, et al. Hybrid speciation through sorting of parental incompatibilities in Italian sparrows. Mol Ecol. 2014;23: 5831–5842. doi:10.1111/mec.12910
29.	Rieseberg LH. Major Ecological Transitions in Wild Sunflowers Facilitated by Hybridization. Science. 2003;301: 1211–1216. doi:10.1126/science.1086949
30.	Grant V. A genomic perspective on hybridization and speciation. New York: John Wiley &amp; Sons; 1981. Available: ISBN-13: 978-0231051132
31.	Schumer M, Xu C, Powell DL, Durvasula A, Skov L, Holland C, et al. Natural selection interacts with recombination to shape the evolution of hybrid genomes. Science. 2018;360: 656–660. doi:10.1126/science.aar3684
32.	Runemark A, Trier CN, Eroukhmanoff F, Hermansen JS, Matschiner M, Ravinet M, et al. Variation and constraints in hybrid genome formation. Nature Ecol. Evol. 2018;20: 229. doi:10.1038/s41559-017-0437-7
33.	Buerkle CA, Rieseberg LH. The rate of genome stabilization in homoploid hybrid species. Evolution. 2008;62: 266–275. doi:10.1111/j.1558-5646.2007.00267.x
34.	Ungerer MC, Baird SJ, Pan J, Rieseberg LH. Rapid hybrid speciation in wild sunflowers. Proc.Natl. Acad. Sci. U. S. A. 1998;95: 11757–11762. 
35.	Lai Z, Nakazato T, Salmaso M, Burke JM, Tang S, Knapp SJ, et al. Extensive chromosomal repatterning and the evolution of sterility barriers in hybrid sunflower species. Genetics. 2005;171: 291–303. doi:10.1534/genetics.105.042242
36.	Elgvin TO, Trier CN, Tørresen OK, Hagen IJ, Lien S, Nederbragt AJ, et al. The genomic mosaicism of hybrid speciation. Sci. Adv. 2017;3: e1602996. doi:10.1126/sciadv.1602996
37.	Nolte, A. W., Freyhof, J., Stemshorn, K. C. &amp; Tautz, D. An invasive lineage of sculpins, Cottus sp. (Pisces, Teleostei) in the Rhine with new habitat adaptations has originated from hybridization between old phylogeographic groups. Proc. R. Soc. Lond. Biol.2005; 272: 2379–2387.
38.	Otto SP, Whitton J. Polyploid incidence and evolution. Annu Rev Genet. 2000;34: 401–437. doi:10.1146/annurev.genet.34.1.401
39.	Abbott RJ, Rieseberg LH. Hybrid Speciation. Chichester, UK: John Wiley &amp; Sons, Ltd; 2001. doi:10.1002/9780470015902.a0001753.pub2
40.	Rieseberg LH, Linder CR, Seiler GJ. Chromosomal and genic barriers to introgression in Helianthus. Genetics. 1995;141: 1163–1171. 
41.	Schwarzbach AE, Donovan LA, Rieseberg LH. Transgressive character expression in a hybrid sunflower species. Am. J. Bot. 2001;88: 270–277. 
42.	Vereecken NJ, Cozzolino S, Schiestl FP. Hybrid floral scent novelty drives pollinator shift in sexually deceptive orchids. BMC Evol Biol. 2010;10: 103. doi:10.1186/1471-2148-10-103
43.	Mameli G, López-Alvarado J, Farris E, Susanna A, Filigheddu R, Garcia-Jacas N. The role of parental and hybrid species in multiple introgression events: evidence of homoploid hybrid speciation in Centaurea (Cardueae, Asteraceae). Bot. J. Linn. Soc. 2014;175: 453–467. doi:10.1111/boj.12177
44.	Chase MW, Paun O, Fay MF. Hybridization and speciation in angiosperms: arole for pollinator shifts? J. Biol. 2010;9: 21. doi:10.1186/jbiol231
45.	Grant V. Pollination systems as isolating mechanisms in angiosperms. Evolution. 1949;3: 82–97. doi:10.1111/j.1558-5646.1949.tb00007.x
46.	Segraves KA, Thompson JN. Plant polyploidy and pollination: floral traits and insect visits to diploid and tetraploid Heuchera grossulariifolia. Evolution. 2017;53: 1114–1127. doi:10.1111/j.1558-5646.1999.tb04526.x
47.	Moe AM, Weiblen GD. Pollinator-mediated reproductive isolation among dioecious fig species (Ficus, Moraceae). Evolution. 2012;66: 3710–3721. doi:10.1111/j.1558-5646.2012.01727.x
48.	Selz OM, Thommen R, Maan ME, Seehausen O. Behavioural isolation may facilitate homoploid hybrid speciation in cichlid fish. J Evol Biol. 2013;27: 275–289. doi:10.1111/jeb.12287
49.	Schumer M, Powell DL, Delclós PJ, Squire M, Cui R, Andolfatto P, et al. Assortative mating and persistent reproductive isolation in hybrids. Proc Natl Acad Sci USA. 2017;114: 10936–10941. doi:10.1073/pnas.1711238114
50.	Gaeta RT, Chris Pires J. Homoeologous recombination in allopolyploids: the polyploid ratchet. New Phytol. 2010;186: 18–28. doi:10.1111/j.1469-8137.2009.03089.x
51.	Hvala JA, Frayer ME, Payseur BA. Signatures of hybridization and speciation in genomic patterns of ancestry. Evolution. 2018;72: 1540–1552. doi:10.1111/evo.13509
52.	Rieseberg L, Sinervo B, Linder C, Ungerer M, Arias D. Role of Gene Interactions in Hybrid Speciation: Evidence from Ancient and Experimental Hybrids. Science. 1996;272: 741–745. 
53.	Stukenbrock EH, Christiansen FB, Hansen TT, Dutheil JY, Schierup MH. Fusion of two divergent fungal individuals led to the recent emergence of a unique widespread pathogen species. Proc Natl Acad Sci USA. 2012;109: 10954–10959. doi:10.1073/pnas.1201403109
54.	Schumer M, Brandvain Y. Determining epistatic selection in admixed populations. Mol Ecol. 2016;25: 2577–2591. doi:10.1111/mec.13641
55.	Sankararaman S, Mallick S, Dannemann M, Prüfer K, Kelso J, Pääbo S, et al. The genomic landscape of Neanderthal ancestry in present-day humans. Nature. 2014;507: 354–357. doi:10.1038/nature12961
56.	Eroukhmanoff F, Bailey RI, Elgvin TO, Hermansen JS, Runemark A, Trier CN, et al. Resolution of conflict between parental genomes in a hybrid species. Manuscript. doi: https://doi.org/10.1101/102970
57.	Barton NH. The consequences of an introgression event. Mol. Ecol. 2018.: 4973–4975. doi:10.1111/mec.14950
58.	Martin SH, Davey JW, Salazar C, Jiggins CD. Recombination rate variation shapes barriers to introgression across butterfly genomes. PLoS Biol. 2019;17: e2006288. doi:10.1371/journal.pbio.2006288
59.	Brandvain Y, Kenney AM, Flagel L, Coop G, Sweigart AL. Speciation and introgression between Mimulus nasutus and Mimulus guttatus. PLoS Genet. 2014;10: e1004410. doi:10.1371/journal.pgen.1004410
60.	JANOUŠEK V, MUNCLINGER P, WANG L, Teeter KC, TUCKER PK. Functional organization of the genome may shape the species boundary in the house mouse. Mol. Biol. Evol. 2015;32: 1208–1220. doi:10.1093/molbev/msv011
61.	Juric I, Aeschbacher S, Coop G. The Strength of Selection against Neanderthal Introgression. PLoS Genet. 2016;12: e1006340. doi:10.1371/journal.pgen.1006340
62.	Schumer M, Cui R, Powell DL, Dresner R, Rosenthal GG, Andolfatto P. High-resolution mapping reveals hundreds of genetic incompatibilities in hybridizing fish species. eLife. 2014;3: 610–55. doi:10.7554/eLife.02535
63.	Liu S, Luo J, Chai J, Ren L, Zhou Y, Huang F, et al. Genomic incompatibilities in the diploid and tetraploid offspring of the goldfish × common carp cross. Proc Natl Acad Sci USA. 2016;113: 1327–1332. doi:10.1073/pnas.1512955113
64.	Trier CN, Hermansen JS, Sætre G-P, Bailey RI. Evidence for Mito-Nuclear and Sex-Linked Reproductive Barriers between the Hybrid Italian Sparrow and Its Parent Species. PLoS Genet. 2014;10: e1004075–10. doi:10.1371/journal.pgen.1004075
65.	Giordano L, Sillo F, Garbelotto M, Gonthier P. Mitonuclear interactions may contribute to fitness of fungal hybrids. Sci Rep. 2018;8: 134. doi:10.1038/s41598-018-19922-w
66.	Case AL, Finseth FR, Barr CM, Fishman L. Selfish evolution of cytonuclear hybrid incompatibility in Mimulus. Proc Biol Sci. 2016;283: 20161493. doi:10.1098/rspb.2016.1493
67.	David WM, Mitchell DL, Walter RB. DNA repair in hybrid fish of the genus Xiphophorus. Comp Biochem Physiol C Toxicol Pharmacol. 2004;138: 301–309. doi:10.1016/j.cca.2004.07.006
68.	Coyne JA. Mutation rates in hybrids between sibling species of Drosophila. Heredity. 1989;63 ( Pt 2): 155–162. 
69.	Avila V, Chavarrías D, Sánchez E, Manrique A, López-Fanjul C, García-Dorado A. Increase of the spontaneous mutation rate in a long-term experiment with Drosophila melanogaster. Genetics. 2006;173: 267–277. doi:10.1534/genetics.106.056200
70.	Bashir T, Sailer C, Gerber F, Loganathan N, Bhoopalan H, Eichenberger C, et al. Hybridization alters spontaneous mutation rates in a parent-of-origin-dependent fashion in Arabidopsis. Plant Physiol. 2014;165: 424–437. doi:10.1104/pp.114.238451
71.	Dennenmoser S, Sedlazeck FJ, Iwaszkiewicz E, Li X-Y, Altmüller J, Nolte AW. Copy number increases of transposable elements and protein-coding genes in an invasive fish of hybrid origin. Mol Ecol. 2017;26: 4712–4724. doi:10.1111/mec.14134
72.	Dion-Cote AM, Renaut S, Normandeau E, Bernatchez L. RNA-seq Reveals Transcriptomic Shock Involving Transposable Elements Reactivation in Hybrids of Young Lake Whitefish Species. Mol. Biol. Evol. 2014;31: 1188–1199. doi:10.1093/molbev/msu069
73.	Senerchia N, Felber F, Parisod C. Genome reorganization in F1 hybrids uncovers the role of retrotransposons in reproductive isolation. Proc. R. Soc. Lond. Biol. 2015;282: 20142874–20142874. doi:10.1098/rspb.2014.2874
74.	Ostberg CO, Hauser L, Pritchard VL, Garza JC, Naish KA. Chromosome rearrangements, recombination suppression, and limited segregation distortion in hybrids between Yellowstone cutthroat trout (Oncorhynchus clarkii bouvieri) and rainbow trout (O. mykiss). BMC Genomics. 2013;14: 570. doi:10.1186/1471-2164-14-570
75.	Hirai H, Hirai Y, Morimoto M, Kaneko A, Kamanaka Y, Koga A. Night Monkey Hybrids Exhibit De Novo Genomic and Karyotypic Alterations: The First Such Case in Primates. Genome Biol. Evol. 2017;9: 945–955. doi:10.1093/gbe/evx058
76.	Barkan A, Martienssen RA. Inactivation of maize transposon Mu suppresses a mutant phenotype by activating an outward-reading promoter near the end of Mu1. Proc Natl Acad Sci USA. 1991;88: 3502–3506. doi:10.1073/pnas.88.8.3502
77.	Raizada MN, Benito M-I, Walbot V. The MuDR transposon terminal inverted repeat contains a complex plant promoter directing distinct somatic and germinal programs. The Plant Journal. 2008;25: 79–91. doi:10.1111/j.1365-313X.2001.00939.x
78.	Lim KY, Matyasek R, Kovarik A, Leitch AR. Genome evolution in allotetraploid Nicotiana. Biological Journal of the Linnean Society. 2004;82: 599–606. doi:10.1111/j.1095-8312.2004.00344.x
79.	Baack EJ, Whitney KD, Rieseberg LH. Hybridization and genome size evolution: timing and magnitude of nuclear DNA content increases in Helianthus homoploid hybrid species. New Phytol. 2005;167: 623–630. doi:10.1111/j.1469-8137.2005.01433.x
80.	Leitch IJ, Hanson L, Lim KY, Kovarik A, Chase MW, Clarkson JJ, et al. The ups and downs of genome size evolution in polyploid species of Nicotiana (Solanaceae). Ann Bot. 2008;101: 805–814. doi:10.1093/aob/mcm326
81.	Wolfe KH. Yesterday's polyploids and the mystery of diploidization. Nat Rev Genet. 2001;2: 333–341. doi:10.1038/35072009
82.	Freeling M, Scanlon MJ, Fowler JE. Fractionation and subfunctionalization following genome duplications: mechanisms that drive gene content and their consequences. Current Opinion in Genetics &amp; Development. 2015;35: 110–118. doi:10.1016/j.gde.2015.11.002
83.	Sankoff D, Zheng C, Zhu Q. The collapse of gene complement following whole genome duplication. BMC Genomics. 2010;11: 313. doi:10.1186/1471-2164-11-313
84.	Edger PP, Poorten TJ, VanBuren R, Hardigan MA, Colle M, McKain MR, et al. Origin and evolution of the octoploid strawberry genome. Nature Genetics. 2019;66: 17. doi:10.1038/s41588-019-0356-4
85.	Edger PP, Smith R, McKain MR, Cooley AM, Vallejo-Marín M, Yuan Y, et al. Subgenome Dominance in an Interspecific Hybrid, Synthetic Allopolyploid, and a 140-Year-Old Naturally Established Neo-Allopolyploid Monkeyflower. The Plant Cell. 2017;29: 2150–2167. doi:10.1105/tpc.17.00010
86.	Xu C, Bai Y, Lin X, Zhao N, Hu L, Gong Z, et al. Genome-wide disruption of gene expression in allopolyploids but not hybrids of rice subspecies. Molecular Biology and Evolution. 2014;31: 1066–1076. doi:10.1093/molbev/msu085
87.	Renaut S, Nolte AW, Bernatchez L. Gene Expression Divergence and Hybrid Misexpression between Lake Whitefish Species Pairs (Coregonus spp. Salmonidae). Molecular Biology and Evolution. 2nd ed. 2009;26: 925–936. doi:10.1093/molbev/msp017
88.	Buggs RJA, Zhang L, Miles N, Tate JA, Gao L, Wei W, et al. Transcriptomic shock generates evolutionary novelty in a newly formed, natural allopolyploid plant. Curr Biol. 2011;21: 551–556. doi:10.1016/j.cub.2011.02.016
89.	Ha M, Lu J, Tian L, Ramachandran V, Kasschau KD, Chapman EJ, et al. Small RNAs serve as a genetic buffer against genomic shock in Arabidopsis interspecific hybrids and allopolyploids. Proc Natl Acad Sci USA. 2009;106: 17835–17840. doi:10.1073/pnas.0907003106
90.	Mallet J. Hybridization as an invasion of the genome. Trends in Ecology &amp; Evolution. 2005;20: 229–237. doi:10.1016/j.tree.2005.02.010
91.	Charlesworth D. Plant Sex Chromosomes. Annu Rev Plant Biol. 2016;67: 397–420. doi:10.1146/annurev-arplant-043015-111911
92.	Rieseberg LH. Chromosomal rearrangements and speciation. Trends in Ecology &amp; Evolution. 2001;16: 351–358. 
93.	Levin DA. The long wait for hybrid sterility in flowering plants. New Phytol. 2nd ed. 2012;196: 666–670. doi:10.1111/j.1469-8137.2012.04309.x
94.	Haldane JBS. Sex ratio and unisexual sterility in hybrid animals. Journal of Genetics. Springer India; 1922;12: 101–109. doi:10.1007/BF02983075
95.	Coyne JA, Orr HA. Patterns of Speciation in Drosophila. Evolution. 1989;43: 362. doi:10.2307/2409213
96.	Turelli M, Orr HA. The dominance theory of Haldane's rule. Genetics. 1995;140: 389–402. 
97.	Runemark A, Eroukhmanoff F, Nava-Bolaños A, Hermansen JS, Meier JI. Hybridization, sex-specific genomic architecture and local adaptation. Philos Trans R Soc Lond, B, Biol Sci. 2018;373: 20170419. doi:10.1098/rstb.2017.0419
98.	Payseur BA, Rieseberg LH. A genomic perspective on hybridization and speciation. Abbott RJ, Barton NH, Good JM, editors. Mol Ecol. 2016;25: 2337–2360. doi:10.1111/mec.13557
99.	Lynch M, Walsh B. Genetics and Analysis of Quantitative Traits. Sinauer; 1998. 
100.	Masly JP, Presgraves DC. High-resolution genome-wide dissection of the two rules of speciation in Drosophila. Barton NH, editor. PLoS Biol. 2007;5: e243. doi:10.1371/journal.pbio.0050243
101.	Mank JE, Hosken DJ, Wedell N. Conflict on the sex chromosomes: cause, effect, and complexity. Cold Spring Harbor Perspectives in Biology. 2014;6: a017715–a017715. doi:10.1101/cshperspect.a017715
102.	Brys R, Vanden Broeck A, Mergeay J, Jacquemyn H. The contribution of mating system variation to reproductive isolation in two closely related Centaurium species (Gentianaceae) with a generalized flower morphology. Evolution. 2014;68: 1281–1293. doi:10.1111/evo.12345
103.	Levin DA. Minority Cytotype Exclusion in Local Plant Populations. Taxon. 1975;24: 35. doi:10.2307/1218997
104.	Schardl CL, Craven KD. Interspecific hybridization in plant-associated fungi and oomycetes: a review. Mol Ecol. 2003;12: 2861–2873. 
105.	Charlton ND, Craven KD, Afkhami ME, Hall BA, Ghimire SR, Young CA. Interspecific hybridization and bioactive alkaloid variation increases diversity in endophytic Epichloëspecies of Bromus laevipes. FEMS Microbiology Ecology. 2014;90: 276–289. doi:10.1111/1574-6941.12393
106.	Brochmann C, Brysting AK, Alsos IG, Borgen L, Grundt HH, Scheen AC, et al. Polyploidy in arctic plants. Biological Journal of the Linnean Society. 2004;82: 521–536. doi:10.1111/j.1095-8312.2004.00337.x
107.	Marques DA, Meier JI, Seehausen O. A combinatorial view on speciation and adaptive radiation. Trends in Ecology &amp; Evolution. In press 
108.	Buggs RJA, Doust AN, Tate JA, Koh J, Soltis K, Feltus FA, et al. Gene loss and silencing in Tragopogon miscellus (Asteraceae): comparison of natural and synthetic allotetraploids. Heredity. 2009;103: 73–81. doi:10.1038/hdy.2009.24
109.	Jay P, Whibley A, Frézal L, Rodríguez de Cara MÁ, Nowell RW, Mallet J, et al. Supergene Evolution Triggered by the Introgression of a Chromosomal Inversion. Curr Biol. 2018;28: 1839–1845.e3. doi:10.1016/j.cub.2018.04.072
110.	Yeaman S. Genomic rearrangements and the evolution of clusters of locally adaptive loci. Proc Natl Acad Sci USA. 2013;110: E1743–E1751. doi:10.1073/pnas.1219381110
111.	Wu C-I. The genic view of the process of speciation. J Evol Biol. 2001;14: 851–865. doi:10.1046/j.1420-9101.2001.00335.x
112.	Harrison RG, Larson EL. Hybridization, introgression, and the nature of species boundaries. J Hered. 2014;105 Suppl 1: 795–809. doi:10.1093/jhered/esu033
113.	Teeter KC, Payseur BA, Harris LW, Bakewell MA, Thibodeau LM, O'Brien JE, et al. Genome-wide patterns of gene flow across a house mouse hybrid zone. Genome Res. 2008;18: 67–76. doi:10.1101/gr.6757907
114.	Hooper DM, Griffith SC, Price TD. Sex chromosome inversions enforce reproductive isolation across an avian hybrid zone. Mol Ecol. 2018;21: 610. doi:10.1111/mec.14874
115.	Vallejo-Marín M, Buggs RJA, Cooley AM, Puzey JR. Speciation by genome duplication: Repeated origins and genomic composition of the recently formed allopolyploid species Mimulus peregrinus. Evolution. 2015;69: 1487–1500. doi:10.1111/evo.12678
116.	Pritchard JK, Stephens M, Donnelly P. Inference of population structure using multilocus genotype data. Genetics. 2000;155: 945–959. 
117.	Alexander DH, Novembre J, Lange K. Fast model-based estimation of ancestry in unrelated individuals. Genome Res. 2009;19: 1655–1664. doi:10.1101/gr.094052.109
118.	Lawson DJ, Hellenthal G, Myers S, Falush D. Inference of population structure using dense haplotype data. PLoS Genet. 2012;8: e1002453. doi:10.1371/journal.pgen.1002453
119.	Lawson DJ, van Dorp L, Falush D. A tutorial on how not to over-interpret STRUCTURE and ADMIXTURE bar plots. Nature Comm. 2018;9: 3258. doi:10.1038/s41467-018-05257-7
120.	Kulathinal RJ, Stevison LS, Noor MAF. The genomics of speciation in Drosophila: diversity, divergence, and introgression estimated using low-coverage genome sequencing. PLoS Genet. 2009;5: e1000550. doi:10.1371/journal.pgen.1000550
121.	Green RE, Krause J, Briggs AW, Maricic T, Stenzel U, Kircher M, et al. A draft sequence of the Neandertal genome. Science. 2010;328: 710–722. doi:10.1126/science.1188021
122.	Durand EY, Patterson N, Reich D, Slatkin M. Testing for Ancient Admixture between Closely Related Populations. Molecular Biology and Evolution. 2011;28: 2239–2252. doi:10.1093/molbev/msr048
123.	Peter BM. Admixture, Population Structure, and F-Statistics. Genetics. 2016;202: 1485–1501. doi:10.1534/genetics.115.183913
124.	Reich D, Thangaraj K, Patterson N, Price AL, Singh L. Reconstructing Indian population history. Nature. 2009;461: 489–494. doi:10.1038/nature08365
125.	Martin SH, Davey JW, Jiggins CD. Evaluating the Use of ABBA-BABA Statistics to Locate Introgressed Loci. Mol. Biol. Evol. 2014;32: 244–257. doi:10.1093/molbev/msu269
126.	Pease JB, Hahn MW. Detection and Polarization of Introgression in a Five-Taxon Phylogeny. Syst. Biol. 2015;64: 651–662. doi:10.1093/sysbio/syv023
127.	Eaton DAR, Ree RH. Inferring phylogeny and introgression using RADseq data: an example from flowering plants (Pedicularis: Orobanchaceae). Syst. Biol. 2013;62: 689–706. doi:10.1093/sysbio/syt032
128.	Pickrell JK, Pritchard JK. Inference of population splits and mixtures from genome-wide allele frequency data. PLoS Genet. 2012;8: e1002967. doi:10.1371/journal.pgen.1002967
129.	Patterson N, Moorjani P, Luo Y, Mallick S, Rohland N, Zhan Y, et al. Ancient admixture in human history. Genetics. 2012;192: 1065–1093. doi:10.1534/genetics.112.145037
130.	Lipson M, Loh P-R, Levin A, Reich D, Patterson N, Berger B. Efficient Moment-Based Inference of Admixture Parameters and Sources of Gene Flow. Mol. Biol. Evol. 2013;30: 1788–1802. doi:10.1093/molbev/mst099
131.	Yu Y, Barnett RM, Nakhleh L. Parsimonious inference of hybridization in the presence of incomplete lineage sorting. Syst. Biol. 2013;62: 738–751. doi:10.1093/sysbio/syt037
132.	Wen D, Yu Y, Nakhleh L. Bayesian Inference of Reticulate Phylogenies under the Multispecies Network Coalescent. PLoS Genet. 2016;12: e1006006. doi:10.1371/journal.pgen.1006006
133.	Moorjani P, Patterson N, Hirschhorn JN, Keinan A, Hao L, Atzmon G, et al. The History of African Gene Flow into Southern Europeans, Levantines, and Jews. PLoS Genet. 2011;7: e1001373. doi:10.1371/journal.pgen.1001373
134.	Moorjani P, Sankararaman S, Fu Q, Przeworski M, Patterson N, Reich D. A genetic method for dating ancient genomes provides a direct estimate of human generation interval in the last 45,000 years. Proc Natl Acad Sci USA. 2016;113: 5652–5657. doi:10.1073/pnas.1514696113
135.	Loh P-R, Lipson M, Patterson N, Moorjani P, Pickrell JK, Reich D, et al. Inferring Admixture Histories of Human Populations Using Linkage Disequilibrium. Genetics. 2013;193: 1233–1254. doi:10.1534/genetics.112.147330
136.	Sankararaman S, Patterson N, Li H, Pääbo S, Reich D. The date of interbreeding between Neandertals and modern humans. PLoS Genet. 2012;8: e1002947. doi:10.1371/journal.pgen.1002947
137.	Pinho C, Hey J. Divergence with Gene Flow: Models and Data. Annu Rev Ecol Evol Syst. 2010;41: 215–230. doi:10.1146/annurev-ecolsys-102209-144644
138.	Excoffier L, Dupanloup I, Huerta-Sánchez E, Sousa VC, Foll M. Robust demographic inference from genomic and SNP data. PLoS Genet. 2013;9: e1003905. doi:10.1371/journal.pgen.1003905
139.	Gutenkunst RN, Hernandez RD, Williamson SH, Bustamante CD. Inferring the joint demographic history of multiple populations from multidimensional SNP frequency data. PLoS Genet. 2009;5: e1000695. doi:10.1371/journal.pgen.1000695
140.	Beaumont MA. Approximate Bayesian Computation in Evolution and Ecology. Annu Rev Ecol Evol Syst. 2010;41: 379–406. doi:10.1146/annurev-ecolsys-102209-144621
141.	Theunert C, Slatkin M. Distinguishing recent admixture from ancestral population structure. Genome Biol. Evol. 2017;9: 427–437. doi:10.1093/gbe/evx018</text>
      <sha1>mu1ziyg8vr4oai1twpu82qn6za51qk1</sha1>
    </revision>
    <revision>
      <id>7466</id>
      <parentid>7465</parentid>
      <timestamp>2019-03-26T06:23:49Z</timestamp>
      <contributor>
        <username>T Shafee</username>
        <id>80</id>
      </contributor>
      <comment>/* References */ ce</comment>
      <model>wikitext</model>
      <format>text/x-wiki</format>
      <text xml:space="preserve" bytes="61669">{{author
|first1       = Anna
|last1        = Runemark
|department1  = Department of Biology
|institution1 = [[WP:Lund University|Lund University]]
|address1     = 11800 Lund, Sweden
|username1    = User:annarunemark
|orcid1       = https://orcid.org/0000-0002-8976-5530

|first2       = Mario
|last2        = Vallejo-Marin
|department2  = Biological and Environmental Sciences
|institution2 = [[WP:University of Stirling|University of Stirling]]
|address2     = Stirling FK9 4LA, Scotland, UK
|username2    = User:Mvallejomarin
|orcid2       = https://orcid.org/0000-0002-5663-8025

|first3       = Joana I
|last3        = Meier
|department3  = Department of Zoology
|institution3 = [[WP:University of Cambridge|University of Cambridge]]
|address3     = Trinity Lane, Cambridge CB2 1TN, UK
|username3    = User:Joanam
|orcid3       = https://orcid.org/0000-0001-7726-2875
}}

==Abstract==
Hybridization is the process where genetically closely related species mate and produce offspring with admixed genomes. The genomic revolution has shown that hybridization is an important source of novel variation. Although most hybrids are sterile or less fit than their parents, some may be survive and reproduce and enable the transfer of adaptive variants across the species boundary, or even result in the formation of novel lineages. There are two main variants of hybrid species genomes: allopolyploid, which have one full chromosome set from each parent species, and homoploid, which are a mosaic of the parent species with no increase in chromosome number. The establishment of hybrid species requires the development of reproductive isolation against parental species. Allopolyploid species often have strong intrinsic reproductive barriers due to differences in chromosome number. Homoploid hybrids can sort the intrinsic barriers that isolate the parent species from each other so that a subset of these isolate the hybrid species against each parent species, or gain pre-mating extrinsic isolation from ecological differences. Hybrid species may face problems arising from incompatible combinations of genes derived from different parent species. During the process of genome stabilization selection for compatible combinations results in fixation of compatible ancestry block combinations within the hybrid species.

==Background==
Genetic exchange between species can impede biodiversity because gene flow between diverging species counteracts their differentiation and hybridization between recently diverged species can lead to loss of genetic adapations or species fusion [1]. Traditionally, zoologists have viewed hybridization as maladaptive sexual preferences [2] which resulted in breaking up co-adapted gene complexes [3]. In contrast, plant biologists recognized early on that hybridization can sometimes be an important evolutionary force increasing biodiversity [4,5]. Recently, evidence has been accumulating showing that hybridization is also an important evolutionary force in animals [1,6,7]. Hybridization can enrich the genetic diversity of introgressed taxon, lead to introgression of beneficial genetic variation or even generate new hybrid species [1]. Hybridization is now also known to contribute to the evolutionary potential in several textbook examples of adaptive radiation, including the ''Geospiza'' Galapagos finches [8], African ''Haplochromis'' cichlid fishes [9], ''Heliconius'' butterflies [10-12] and Hawaiian ''Madiinae'' tarweeds and silverswords [13]. Here we review the evolutionary outcomes of hybridization and the properties of genomes of hybrid species. 

===Evolutionary outcomes of hybridization===
There are several potential evolutionary outcomes of hybridization (Fig. 1). If hybrids are not viable or sterile, hybridization will not affect the parent species, except perhaps for a reduction in their reproductive success [14,15]. In contrast, if the fitness of hybrids is as high or even higher than the fitness of one or both parent taxa, hybrids may displace the parent taxa and the hybridizing taxa may fuse (speciation reversal, [16,17]; Fig. 1). If the fitness of hybrids is reduced but non-zero, hybrid zones may emerge in the contact zone of the taxa [18]. Hybridization may contribute novel variation through rare hybrids backcrossing with parental species. Such introgressive hybridization may enable selectively beneficial alleles to be transferred across species boundaries even in species pairs that remain distinct in spite of occassional gene flow [19,20]. In some cases hybrids may evolve into new hybrid species with reproductive isolation to both parent taxa [21,22]. Below we describe the evolutionary outcomes of hybridisation that result in hybrid genomes.

[[File:Figure1 Potential evolutionary outcomes of hybridization.jpg|thumb|Figure 1 Potential evolutionary outcomes of hybridization]]

===Adaptive introgression===
When rare hybrids backcross with parent species alleles coding for traits that are beneficial for both parental specis can be transferred across species boundaries, even if parent species remain distinct taxa. This process is referred to as adaptive introgression. Examples of adaptive traits that have been transferred via introgression include a resistance gene that was transferred from the mosquito ''Anopheles gambiae'' to ''A. coluzzii'' [20] and the red warning wing colouration trait in ''Heliconius'' butterflies that is under natural selection from predators which has been introgressed from e.g. ''H. melpomene'' to ''H. timareta'' [23] and other ''Heliconius'' species [19]. In the plant ''Arabidopsis arenosa'' some of the alleles conferring adaptation to drought and phytotoxic levels of metal have been introgressed from ''A. lyrata'' [24]. Even in humans there is evidence for adaptive introgression of e.g. immunity alleles, skin pigmentation alleles and alleles conferring adaptation to high altitude environments from Neanderthal and Denisovans [25].

===What is a hybrid species?===
One of the potential evolutionary outcomes of hybridisation is the establishment of a novel, reproductively isolated lineage, i.e., a hybrid species [1,21]. A hybrid species has an admixed genome and forms stable genetically distinct populations [21]. Some researchers argue that evidence of a hybridization-derived basis for reproductive isolation should be an additional defining criterion of a hybrid species [26], but see [27]. This stricter definition includes polyploid hybrid taxa but only encompasses a handful of well studied homoploid hybrid species e.g. the butterfly  ''Heliconius heurippa'' [10-12], the Italian sparrow ''Passer italiae'' [28], and three ''Helianthus'' sunflower species [29] because for most suggested examples of homoploid hybrid speciation, the genetic basis of reproductive isolation is still unknown [26].

Hybrid species can occupy an ecological niche different to those of the parents and may be isolated from the parent species primarily through pre-mating barriers (introgressive speciation, c.f. [30]). Hybrid species may also be reproductively isolated from the parent species through sorting of incompatibilities leading to new combinations of parental alleles that are incompatible with both parent species but compatible within the hybrid taxon (recombinatorial hybrid speciation, [21]). A recombinatorial hybrid taxon typically also has a substantial proportion of the genome derived from the minority parent, although variation exist both between taxa and within lineages of hybrid taxa, see e.g. [31,32]. 

===Homoploid and polyploid hybrid speciation===
In general, hybrid species can arise from two major types of hybrid speciation, defined by whether the speciation event is associated with genome duplication (polyploidy) or not. Homoploid hybrid speciation is defined as the evolution of a new hybrid species with reproductive isolation to both parent taxa without change of ploidy, i.e. number of chromosome sets (Fig. 2) [1]. The genomes of homoploid hybrid species are mosaics of the parent genomes as ancestry tracts from the parent species are broken up by recombination [27,29,33-37]. In the case of polyploid hybrid speciation, hybridisation is associated with genome duplication, resulting in increased ploidy compared to their parental taxa (Fig. 2). This form of hybrid speciation is more common in plants than in animals [38]. Polyploid hybrids can be instantly isolated from their parental species through chromosome number differences [38], but reproductive isolation against parent species is harder to achieve for homoploid hybrids where karyotype differences do not contribute to intrinsic isolation.

[[File:Figure2 Homoploid and allopolyploid hybridization.jpg|thumb|Figure 2. Shematical representation of homoploid and allopolyploid hybrid speciation.]]

===Reproductive isolation against parent species===
To successfully establish as a hybrid species, reproductive isolation against both parent species is required [1,26,39]. This reproductive isolation can arise from either intrinsic postzygotic incompatibilities frequently causing inviability or sterility, or from extrinsic ecological incompatibilities where back crosses have reduced fitness [22]. Work on ''Helianthus'' sunflowers has revealed that pre-existing structural differences [35,40], in combination with hybridization induced structural differences [35] can cause reproductive isolation against the parent species. Sorting of incompatibilities between parent species, where one subset of these isolates the hybrid taxon against one parent and a different subset isolates it against the other parent, has resulted in the reproductively isolated Italian sparrow [28].

Ecological barriers against parent species may arise as by-products of ecological differentiation. Hybrid species have been shown to adapt to novel ecological niches through transgressive traits [41], or through novel combinations of ecological traits from the parent species [42]. Differences in habitat use [41] or in phenology [43] will result in some degree of reproductive isolation against parent species. In plants, pollinator mediated isolation resulting from changes in floral characteristics may be an important ecological barrier [44-47]. Premating isolation generated from assortative mating between hybrids has been reported in several taxa. In African cichlid fish, experimental hybrids displayed combinations of parental traits and preferences which resulted in hybrids predominantly mating with other hybrids [48]. A similar pattern was found in Galapagos finches where a specific hybrid beak shape and song are thought to have been important [8], and hybrid ''Heliconius'' butterflies preferred the hybrid wing patterning over that of both parent species [12]. In ''Xiphophorus'' swordtail fish strong ancestry assortative mating maintained a hybrid genetic cluster separate for 25 generations, but disappeared under manipulated conditions [49]. Hence, under some conditions mate choice could form important reproductive barriers to gene flow.

===Hybrid genomes and genome stabilization===
Hybridization can have many different outcomes. Hybrid speciation results in reproductive isolation against both parent species and genomes that evolve indepently from those of the parent species. Introgressive hybridization can transfer important novel variants into genomes of a species that remains distinct from the other taxa in spite of occasional gene flow. Here we refer to both these types of hybridization derived genomes as hybrid genomes. Following initial hybridization, introgression tracts, the genetic blocks inherited from each parent species, are broken down with successive generations and recombination events. Recombination is more frequent in homoploid hybrid genomes than in allopolyploid hybrid genomes. In allopolyploids, recombination can destabilize the karyotype and lead to aberrant meiotic behavior and reduced fertility, but may also generate novel gene combinations and advantageous phenotypic traits [50]. Once hybridization between the hybrid taxon and its parent taxa ceases, different ancestry blocks or introgression tracts may become fixed, a process referred to as «genome stabilization» (Fig. 3). Some introgression tracts are removed by selection against incompatibilities and others are fixed. Theoretical models on hybrid zones suggest that recombination is suppressed near genes conferring reproductive isolation [51]. The strength of the supression is affected by the form of selection, dominance, and whether the locus was situated on an autosome or sex chromosome [51]. The time to genome stabilization is variable. Fixation of ancestry blocks was found to be rapid in experimental hybrid ''Helianthus'' sunflower species genomes [52], and the genome stabilization of hybrid sunflower species is estimated to take hundreds of generations [33]. In ''Zymoseptoria'' fungi genomes were stabilized within ca. 400 generations [53], whereas in hybrid ''Xiphophorus'' swordtail genomes [54] genome stabilization was not achieved until after ca. 2000 and 2500 generations. Few Neanderthal regions have fixed in human genomes during the ca 2000 generations after hybridization [55], and segregating incompatibilities are present in the hybrid Italian sparrow approximately 5000 generations after the initial hybridization event [56]. 

The balance between alleles and allelic combinations providing favourable phenotypic characters and the strength of selection against intrinsic incompatibilities determine what introgression tracts will be inherited from which parent species upon hybridization [20,57,58]; (Fig.3). An insecticide resistance region was retained following a hybridization event in the mosquito ''A. coluzzi'' [20], suggesting a role for selection in maintaining favourable introgressed regions. The local recombination rate is important for the likelihood of introgression because in the case of widespread incompatibilities, introgressed alleles are more likely to recombine away from incompatibilities in high recombination regions. This pattern has been detected in ''Mimulus'' plants [59], in ''Mus domesticus'' house mice [60], in humans [61] and in ''Xiphophorus'' swordtail fish [31]. In addition to recombination rate, the coupling to incompatible loci may be important for the likelihood of retention of introgressed material [57]. 

[[File:Figure3 Hybrid genome stabilization.jpg|thumb|Figure 3. Schematical representation of the process of hybrid genome stabilization.]]

Genome-wide incompatibilities have been identified in swordtail fish [62], chimeric genes and mutations of orthologous genes cause incompatibilities in early generation experimental ''Cyprinidae'' goldfish - carp hybrids [63] and mito-nuclear incompatibilies are found to have a key role e.g. in Italian sparrows [32,64], fungus [65] and cyto-nuclear incompatibilities in ''Mimulus'' plants [66]. Evidence from altered expression patterns in synthetic hybrids and missing gene combinations in a hybrid species also suggest that DNA-repair [32,63,67] and genes involved in mutagenesis and cancer related pathways [63] may cause incompatibilities in hybrids. Genome formation in hybrid species is shaped by selection against incompatible combinations [31,54,57]. Schumer and Brandvain found that hybridization-derived regions on average are less constrained than the rest of the genome [54]. During the process of hybrid genome stabilization minor parent genome content overrepresented in high recombination areas, both in swordtail fish and in humans [31]. In Italian sparrows, incompatible combinations have been purged through selective retention of ancestral sites [56].

The hybrid origin may affect genome structure and properties. It has been shown to increase mutation rates [68-70], to activate transposable elements [71-73], and to induce chromosomal rearrangements [74,75]. Increased transposon activation, as proposed in McClintock's ‘genomic shock’ theory, could result in alterations to gene expression. Transposable elements may, in addition to altering gene products if inserted into a gene, also alter promoter activity for genes if inserted upstream of the coding regions, or may induce gene silencing as a result of gene disruption [76,77]. For allopolyploid genomes chromosomal rearrangements may result from the ”genomic shock” induced by hybridisation, with more distantly related species being more prone to genome reorganisations e.g. in ''Nicotiana'' [78]. Chromosomal rearrangements resulting from either genomic shock or recombination events between non-homologous subgenomes may cause genome sizes to either increase or decrease [79]. Both increases and decreases were found in the ''Nicotiana'' genus, and were not related to the age since hybridization [80]. 

Following genome duplication in allopolyploids, the genome goes through diploidization, which is a process in which the genome is rearranged to act as a meiotic diploid [81,82]. After such diploidization, much of the genome is lost due to genome fractionation, the loss-of-function of one or the other of the newly duplicated genes [82,83]. In a meta analysis, Sankoff and collaborators found evidence consistent with reduction-resistant pairs and a concentration functional genes on a single chromosome and suggest that the reduction process partly is constrained [83].

A related allopolyploid specific phenomenon is sub genome dominance. For example, in the octoploid ''Fragaria'' strawberry, one of the four subgenomes is dominant and has significantly greater gene content, more frequently has its genes expressed, and exchanges between homoeologous chromosomes are biased in favor of this subgenome, as compared with the other subgenomes [84]. This study also showed that certain traits, e.g. disease-resistance, are controlled by the dominant subgenome to a high extent [84]. A proposed mechanism of how subgenome dominance arises, suggests that relative dominance is related to the density of transposable elements in each subgenome. Subgenomes with higher transposable element density tend to behave submissivley relative to the other subgenomes when brought together in the allopolyploid genome ([82] and [85]). Interestingly, subgenome dominance can arise immediately in allopolyploids, as shown in synthetic and recently evolved monkeyflowers [85].  

In addition to these changes to genome structure and properties, studies of allopolyploid rice and whitefish suggest that patterns of gene expression may be disrupted in hybrid species [86,87]. Studies of synthetic and natural allopolyploids of  Tragopogon miscellus show that gene expression is less strictly regulated directly after hybridization, and that novel patterns of expression emerge and are stabilized during 40 generations [88]. While expression variation in miRNAs alters gene expression and affects growth in the natural allopolyploid ''Arabidopsis suecica'' and experimental lineages, inheritance of siRNAs is stable and maintains chromatin and genome stability [89], potentially buffering against a transcriptomic shock.

===In what taxa is hybridization common?===
While there is evidence for hybridization in an increasing number of taxa, sampling is not evenly distributed, and few general conclusions about the relative prevalence of hybridization can be drawn. One pattern that emerges is that hybridization is more frequent in plants where it occurs in 25% of the species, whereas it only occurs in 10% of animal species [90]. Most plants, as well as many groups of animals, lack heteromorphic sex chromosomes [91]. The absence of  heteromorphic sex chromosomes results in slower accumulation of reproductive isolation [92,93], and may hence enable hybridization between phylogenetically more distant taxa. Empirical evidence for Haldane’s rule [94] stating that when F1 offspring of two different animal races one sex is absent, rare, or sterile, that sex is the heterozygous sex” supports a role for heteromorphic sex chromosomes in hybrid sterility and inviability. A closely related observation is the large X effect stating that there is a disproportionate contribution of the X/Z-chromosome in fitness reduction of heterogametic hybrids [95]. These patterns likely arise as recessive alleles with deleterious effects in hybrids have a stronger impacts on the heterogametic than the homogametic sex, due to hemizygous expression [96]. In taxa with well-differentiated sex chromosomes, Haldane’s rule has shown to be close to universal, and heteromorphic sex chromosomes show reduced introgression on the X in XY (see [97] for a review). In line with a role for heteromorphic sex chromosomes in constraining hybrid genome formation, elevated differentiation on sex chromosomes has been observed in both ZW and XY systems [98]. This pattern may reflect the lower effective population sizes and higher suceptibility to drift on the sex chromosomes [99], the elevated frequency of loci involved in reproductive isolation [100] and/or the heightened conflict on sex chromosomes [101]. Findings of selection for uniparental inheritance of e.g. mitonuclear loci residing on the Z chromosome in hybrid Italian sparrows [32] is consistent with compatible sex chromosomes being important for the formation of a viable hybrid genomes. 

There are also several ecological factors that affect the probability of hybridization. Generally, hybridization is more frequently observed in species with external fertilization including plants but also fishes, than in internally fertilized clades [4]. In plants, autonomous selfing may prevent hybridization, and breeding system may also affect the frequency of heterospecific pollen transfer [102]. Paradoxically, the ability to self-pollinate may also act in favour of stabilising allopolyploid taxa by providing a compatible mate (itself) in the early stages of allopolyploid speciation when rare cytotypes are at a reproductive disadvantage due to inter-cytotype mating [103]. In fungi, hybrids can be generated by asexual fusion of cells or hyphae [104] in addition to mechanisms available to plants and animals. Such fusion of vegetative cells and subsequent parasexual mating with mitotic crossover may generate recombined hybrid cells [104]. Fungal hybridization may also result in asexual hybrid species, as ''Epichloe'' fungi where hybrids species are asexual while nonhybrids include both asexual and sexual species [105]. Interestingly, artic floras harbour an unusually high proportion of allopolyploid plants [106], suggesting that these hybrid taxa could have an advantage in extreme environments, potentially through reducing the negative effects of inbreeding. Hence both genomic architecture and ecological properties may affect the probability of hybrid genome formation.

===What genes and genomic regions are affected by hybridization?===
Genetic exchange can occur between populations or incipient species diverging in geographical proximity (primary hybridization) or between divergent taxa that come into secondary contact (secondary hybridization). Secondary hybridization is expected to have a greater potential to contribute beneficial alleles or generate novelty than primary hybridization because more divergent alleles are combined in secondary hybridization and are thus more likely to have a large fitness effect or to generate transgressive phenotypes [107]. 

The proportion of the genome that is inherited from a minority parent varies strongly among and within species. After the initial ploidization event the representation is 50% in many polyploid taxa, although parental gene copies are successively lost and might bias the contribution to one majority parent genome [108]. Relatively equal parental contributions are also found in some homoploid hybrid species [36]. Interestingly there may also be variation in parental contribution within a hybrid species. In both swordtail fish and Italian sparrows there are populations which differ strongly in what proportions of the parent genomes they have inherited [31,32]. 

Patterns of introgression can vary strongly across the genome, even over short chromosomal distances. Examples of adaptive introgression of well defined regions, include an inversed region containing genes involved in insecticide resistance [20] and introgression of a divergent, inverted chromosomal segment has resulted in a ”super gene” that encodes mimicry polymorphism in the butterfly ''Heliconius numata'' [109]. These findings are consistent with models suggesting that genomic rearrangements are important for the coupling of locally adaptive loci [110]. Genes and genomic regions that are adaptive may be readily introgressed between species e.g. in hybrid zones if they are not linked to incompatibility loci. This often referred to semi-permeable species boundaries [18,111,112], and examples include e.g. genes involved in olfaction that are introgressed across a mouse ''M. musculus'' and ''M. domesticus'' hybrid zone [113]. In hybrid zones with mainly permeable species boundaries, patterns of introgressed regions enable deducing what genomic regions involved in incompatibilities and reproductive isolation c.f. [114].


===Conclusions and future directions===
Hybridization is a common phenomenon with a wide range of consequences. These include both the formation of novel hybrid species which are reproductively isolated from their parent species and where the admixed genomes undergo independent evolution, and introgression of adaptive variants across species boundaries in species that remain distinct in spite of occassional gene flow. The divergent genetic material in admixed genomes of hybrid taxa enable adaptation to novel environments and niches. When the divergent genomes of two species come together, incompatible combinations may reduce fitness. As hybridization is frequent, the advantage of novel adaptive trait combinations often override the negative effects from incompatibilities and enable hybrid lineages to purge these incompatibilities during the process of genome stabilization.

While the last decades have provided ample evidence for that hybridization is common and contributes novel species and enables adaptation, many questions remain. How long does it take for a hybrid genome to stabilize and why is there variation in time to genome stabilization [33,54]? To what extent are hybrid genomes shaped by selection for compatibility? Is there a tendency for reversal towards one parent species during genome stabilization in homoploid hybrids? Does minority parent ancestry typically remain primarily in high recombination tracts c.f. [31] or are there generally stable solutions with high contributions from both parent species across the genome c.f. [32]? What are the relative effects of hybridization vs. polyploidization in generating new phenotypes during allopolyploid speciation? Does time to stabilization differ between homoploid and allopolyploid hybrid taxa? Are most orthologous genes lost over time in allopolyploid hybrids leaving only the ones where it is advantageous to have both as double copies c.f. [79,108]? Does genome size in allopolyploids vary predictably with taxon age or does this vary as in the Nicotiana  [80]? Hybrid genomes, including that of many individuals of our own species [55] are important components of biodiversity and hybrid origin may spur adaptation. Future investigations into the properties of hybrid genomes will improve our understanding of the potential of hybridization to produce novel adaptive variation.


----

==Box: Detecting and studying hybridization with genomic tools==

Many empirical case studies start with exploratory detection of putative hybrid taxa or individuals with genomic clustering approaches, such as STRUCTURE [116], ADMIXTURE [117] or fineSTRUCTURE [118]. These methods infer a user-specified number of genetic groups from the data and assign each individual to one or a mix of these groups. This method can be applied to closely related taxa without having to preassign individuals to taxa and may thus be particularly useful in the study of closely related taxa or species complexes. However, uneven sampling of the parental taxa or different amounts of drift in the included taxa may lead to erroneous conclusions about evidence for hybridization [119]. 

If genomic data of multiple species is available, phylogenetic methods may be better suited to identify introgression. Introgressive hybridization leads to gene trees that are discordant from the species tree, whereby introgressed individuals are phylogenetically closer to the source of introgression than to their non-introgressed conspecifics. Such discordant gene trees can also arise by chance through incomplete lineage sorting, particularly if the species compared are still young. Therefore, discordant gene trees are only evidence of introgression if a the gene tree produced by excess allele sharing between the hybridizing taxa is strongly overrepresented compared to alternative discordant gene trees. An entire suite of methods have been developed to detect such excess allele sharing between hybridizing taxa, including Patterson’s D statstics or ABBA-BABA tests [120-122] or f-statistics [123,124]. Modified versions of these tests can be used to infer introgressed genomic regions [125], the direction of gene flow [126,127] or the amount of gene flow (Reich et al. 2009). These methods can also be used to infer the relative timing of introgression with the length of the introgressed tracts [9]. 
For datasets with a large number of taxa it may be difficult to compute all possible test of hybridization. In such cases, graph construction methods may be better suited [128-130]. These methods reconstruct complex phylogenetic models with hybridization that best fit the genetic relationships among the sampled taxa and provide estimates for drift and introgression. Other phylogenetic network methods that incomplete lineage sorting and hybridization may also help [131,132].

Methods based on linkage disequilibrium decay can be used to date recent admixture events as over time ancestry tracts are continuously broken down by recombination [129,133-136]. 
A different approach is to use demographic modelling to find the simplification of the evolutionary history of the studied taxa [137]. Demographic modeling should only be applied to small sets of taxa because with increasing number of taxa model complexity increases and the number of model parameters such as timing, amounts and direction of gene flow, and population sizes and split times can quickly become too high. The fit of the demographic models to the data can be assessed with the site frequency spectrum [138,139] or with summary statistics in an Approximate Bayesian Computation framework [140]. It is also possible to gain more power by combining information from linkage disequilibrium decay patterns and the allele frequency spectrum [141].

----


==Glossary==

Ancestry block/introgression tracts: a region in the genome of a hybrid where all alleles are inherited from the same parent species.

Allopolyploid species: a polyploid hybrid species where the two chromosome sets are derived from different parent species.

Backcrossing: crossing of a hybrid with one of its parent species. 

Genome stabilization: the process by which different ancestry blocks or introgression tracts become fixed within a hybrid species when hybridization between the hybrid taxon and its parent taxa has ceased.

Hybrid: offspring resulting from interbreeding between two genetically distinct taxa, e.g. breeds or species.

Hybrid genome: The genome of a hybrid individual, characterized by the presence of ancestry tracts form different species. In this review we focus mainly on hybrid genomes that result in separate lineages.

Hybrid zone: geographical area in which two taxa (e.g. species or breeds) interbreed resulting in hybrid offspring.

Homoploid hybridization: the formation of  a hybrid with no change in chromosome number.

Incomplete lineage sorting: when gene trees produced by single polymorphic sites or genetic regions deviate from the species level tree by chance. Such deviations between gene and species trees can arise from random fixation of alleles that were segregating in the ancestor. At each gene tree, taxa that fixed the same allele will show closer phylogenetic similarity than taxa that fixed different alleles.

Introgressive hybridization: hybridization resulting in the transfer of a gene or genetic tract from one species into the gene pool of another species by repeated backcrossing.

Linkage disequilibrium: the non-random association of alleles at different loci in a given population. The association can arise either through physical linkage for genes residing on the same chromosome, or through coinheritance of unlinked loci.

Polyploid hybridization: the formation of a hybrid involving whole genome duplication.

Postzygotic incompatibilities: intrinsic postmating barriers. These include both mechanical and other incompatibilities preventing egg fertilization, and hybrid inviability and/or sterility arising from incompatible combinations of genes, whereas extrinsic incompatibilities arise when trait combinations lead to reduced ecological fitness in the hybrid offspring.

Pre-mating barriers: Factors that make individuals more likely to mate with members of their own taxon than of another taxon or prevent mating between the taxa. Examples include sexual traits and preferences that differ between the two taxa, mechanical mismatch during copulation, or mating at different times or in different habitats.

Reproductive isolation: the presence of barriers to successful crossbreeding. Barriers can be classified in a number of ways depending on their timing and mechanism. For example, barriers can occur classified depending whether they act before zygote formation (prezygotic; e.g. pollinator isolation) or after zygote formation (postzygotic; e.g. hybrid inviability). They can also be classified by whether they act in the form of intrinsic barriers reducing viability or fertility in hybrid offspring or extrinsic barriers where hybrid offspring are ecologically less fit than the parents and selected against.

Recombination rate: Recombination is a process during meiosis or mitosis by which pieces of homologous chromosomes are broken and recombined to new combinations. The frequency or rate of such recombination varies across the genome.

Recombinatorial hybrid speciation: the process by which a hybrid taxon develops reproductive isolation from the parent species through sorting of incompatibilities leading to combinations that are incompatible with both parent species but compatible within the hybrid taxon.

Transgressive segregation: extreme phenotypes in hybrids, exceeding trait values of both parent lineages.


== Wikipedia links ==
*[[w:Hybrid_(biology)| Hybrid]]
*[[w:Polyploidy | Polyploidy]]
*[[w:Haldane%27s_rule | Haldane's rule]]
*[[w:Genetic_recombination | Recombination]]

=References=

&lt;references/&gt;

[[Category:PLOS Genetics drafts]]

--&gt;

1.	Abbott R, Albach D, Ansell S, Arntzen JW, Baird SJE, Bierne N, et al. Hybridization and speciation. J Evol Biol. 2013;26: 229–246. doi:10.1111/j.1420-9101.2012.02599.x

2.	Fisher RA. The genetical theory of natural selection. Oxford: Clarendon Press; 1930. doi:10.5962/bhl.title.27468

3.	Mayr E. Animal Species and Evolution. Cambridge, MA and London, England: Harvard University Press; 1963. doi:10.4159/harvard.9780674865327

4.	Stebbins GL. The Role of Hybridization in Evolution. Proc. Am. Philos. Soc. 1959;103: 231–251. 

5.	Andersson E, Stebbins GL. Hybridization as an evolutionary stimulus. Evolution. 1954;4: 378–388. 

6.	Arnold ML. Natural hybridization and evolution. Oxford: Oxford University Press; 1997. 

7.	Mallet J, Besansky N, Hahn MW. How reticulated are species? BioEssays. 2015;38: 140–149. doi:10.1002/bies.201500149

8.	Lamichhaney S, Han F, Webster MT, Andersson L, Grant BR, Grant PR. Rapid hybrid speciation in Darwin's finches. Science. 2018;359: 224–228. doi:10.1126/science.aao4593

9.	Meier JI, Marques DA, Mwaiko S, Wagner CE, Excoffier L, Seehausen O. Ancient hybridization fuels rapid cichlid fish adaptive radiations. Nature Comm. 2017;8: 1–11. doi:10.1038/ncomms14363

10.	Mavárez J, Salazar CA, Bermingham E, Salcedo C, Jiggins CD, Linares M. Speciation by hybridization in Heliconius butterflies. Nature. 2006;441: 868–871. doi:10.1038/nature04738

11.	Salazar C, Baxter SW, Pardo-Diaz C, Wu G, Surridge A, Linares M, et al. Genetic evidence for hybrid trait speciation in heliconius butterflies. PLoS Genet. 2010;6: e1000930. doi:10.1371/journal.pgen.1000930

12.	Melo MC, Salazar C, Jiggins CD, Linares M. Assortative mating preferences among hybrids offers a route to hybrid speciation. Evolution.  2009;63: 1660–1665. doi:10.1111/j.1558-5646.2009.00633.x

13.	Carlquist S, Baldwin BG, Carr GD. Hybridization in Madiinae. Tarweeds and silverswords. Evolution of the Madiinae. BG Baldwin and GD Carr (Eds). Missouri Botancial Garden Press, St Louis; 2003. pp. 79–104. 

14.	Wolf DE, Takebayashi N, Rieseberg LH. Predicting the Risk of Extinction through Hybridization. Conserv. Biol. 2001;15: 1039–1053. doi:10.1046/j.1523-1739.2001.0150041039.x

15.	Prentis PJ, White EM, Radford IJ, Lowe AJ, Clarke AR. Can hybridization cause local extinction: a case for demographic swamping of the Australian native Senecio pinnatifolius by the invasive Senecio madagascariensis? New Phytol. 2007;176: 902–912. doi:10.1111/j.1469-8137.2007.02217.x

16.	Rhymer JM, Simberloff D. Extinction by hybridization and introgression. Annu. Rev. Ecol. Evol. Syst. 1996;27: 83–109. doi:10.1146/annurev.ecolsys.27.1.83

17.	Seehausen O. Conservation: losing biodiversity by reverse speciation. Curr. Biol. 2006;16: R334–7. doi:10.1016/j.cub.2006.03.080

18.	Harrison RG. Hybrid zones Windows on evolutionary process. Oxford Surveys in Evolutionary Biology. 1990;7: 69–128. 

19.	Consortium THG. Butterfly genome reveals promiscuous exchange of mimicry adaptations among species. Nature. 2012;487: 94–98. doi:10.1038/nature11041

20.	Hanemaaijer MJ, Collier TC, Chang A, Shott CC, Houston PD, Schmidt H, et al. The fate of genes that cross species boundaries after a major hybridization event in a natural mosquito population. Mol Ecol. 2018;27: 4978–4990. doi:10.1111/mec.14947

21.	Mallet J. Hybrid speciation. Nature. 2007;446: 279–283. doi:10.1038/nature05706

22.	Vallejo-Marín M, Hiscock SJ. Hybridization and hybrid speciation under global change. New Phytol. 2016;211: 1170–1187. doi:10.1111/nph.14004

23.	Pardo-Diaz C, Salazar C, Baxter SW, Merot C, Figueiredo-Ready W, Joron M, et al. Adaptive introgression across species boundaries in Heliconius butterflies. PLoS Genet. 2012;8: e1002752. doi:10.1371/journal.pgen.1002752

24.	Arnold BJ, Lahner B, DaCosta JM, Weisman CM, Hollister JD, Salt DE, et al. Borrowed alleles and convergence in serpentine adaptation. Proc Natl Acad Sci USA. 2016;113: 8320–8325. doi:10.1073/pnas.1600405113

25.	Racimo F, Sankararaman S, Nielsen R, Huerta-Sánchez E. Evidence for archaic adaptive introgression in humans. Nature Rev. Genet. 2015;16: 359–371. doi:10.1038/nrg3936

26.	Schumer M, Rosenthal GG, Andolfatto P. How common is homoploid hybrid speciation? Evolution. 2014;68: 1553–1560. doi:10.1111/evo.12399

27.	Nieto Feliner G, Álvarez I, Fuertes-Aguilar J, Heuertz M, Marques I, Moharrek F, et al. Is homoploid hybrid speciation that rare? An empiricist's view. Heredity. 2017;118: 513–516. doi:10.1038/hdy.2017.7

28.	Hermansen JS, Haas F, Trier CN, Bailey RI, Nederbragt AJ, Marzal A, et al. Hybrid speciation through sorting of parental incompatibilities in Italian sparrows. Mol Ecol. 2014;23: 5831–5842. doi:10.1111/mec.12910

29.	Rieseberg LH. Major Ecological Transitions in Wild Sunflowers Facilitated by Hybridization. Science. 2003;301: 1211–1216. doi:10.1126/science.1086949

30.	Grant V. A genomic perspective on hybridization and speciation. New York: John Wiley &amp; Sons; 1981. Available: ISBN-13: 978-0231051132

31.	Schumer M, Xu C, Powell DL, Durvasula A, Skov L, Holland C, et al. Natural selection interacts with recombination to shape the evolution of hybrid genomes. Science. 2018;360: 656–660. doi:10.1126/science.aar3684

32.	Runemark A, Trier CN, Eroukhmanoff F, Hermansen JS, Matschiner M, Ravinet M, et al. Variation and constraints in hybrid genome formation. Nature Ecol. Evol. 2018;20: 229. doi:10.1038/s41559-017-0437-7

33.	Buerkle CA, Rieseberg LH. The rate of genome stabilization in homoploid hybrid species. Evolution. 2008;62: 266–275. doi:10.1111/j.1558-5646.2007.00267.x

34.	Ungerer MC, Baird SJ, Pan J, Rieseberg LH. Rapid hybrid speciation in wild sunflowers. Proc.Natl. Acad. Sci. U. S. A. 1998;95: 11757–11762. 

35.	Lai Z, Nakazato T, Salmaso M, Burke JM, Tang S, Knapp SJ, et al. Extensive chromosomal repatterning and the evolution of sterility barriers in hybrid sunflower species. Genetics. 2005;171: 291–303. doi:10.1534/genetics.105.042242

36.	Elgvin TO, Trier CN, Tørresen OK, Hagen IJ, Lien S, Nederbragt AJ, et al. The genomic mosaicism of hybrid speciation. Sci. Adv. 2017;3: e1602996. doi:10.1126/sciadv.1602996

37.	Nolte, A. W., Freyhof, J., Stemshorn, K. C. &amp; Tautz, D. An invasive lineage of sculpins, Cottus sp. (Pisces, Teleostei) in the Rhine with new habitat adaptations has originated from hybridization between old phylogeographic groups. Proc. R. Soc. Lond. Biol.2005; 272: 2379–2387.

38.	Otto SP, Whitton J. Polyploid incidence and evolution. Annu Rev Genet. 2000;34: 401–437. doi:10.1146/annurev.genet.34.1.401

39.	Abbott RJ, Rieseberg LH. Hybrid Speciation. Chichester, UK: John Wiley &amp; Sons, Ltd; 2001. doi:10.1002/9780470015902.a0001753.pub2

40.	Rieseberg LH, Linder CR, Seiler GJ. Chromosomal and genic barriers to introgression in Helianthus. Genetics. 1995;141: 1163–1171. 

41.	Schwarzbach AE, Donovan LA, Rieseberg LH. Transgressive character expression in a hybrid sunflower species. Am. J. Bot. 2001;88: 270–277. 

42.	Vereecken NJ, Cozzolino S, Schiestl FP. Hybrid floral scent novelty drives pollinator shift in sexually deceptive orchids. BMC Evol Biol. 2010;10: 103. doi:10.1186/1471-2148-10-103

43.	Mameli G, López-Alvarado J, Farris E, Susanna A, Filigheddu R, Garcia-Jacas N. The role of parental and hybrid species in multiple introgression events: evidence of homoploid hybrid speciation in Centaurea (Cardueae, Asteraceae). Bot. J. Linn. Soc. 2014;175: 453–467. doi:10.1111/boj.12177

44.	Chase MW, Paun O, Fay MF. Hybridization and speciation in angiosperms: arole for pollinator shifts? J. Biol. 2010;9: 21. doi:10.1186/jbiol231

45.	Grant V. Pollination systems as isolating mechanisms in angiosperms. Evolution. 1949;3: 82–97. doi:10.1111/j.1558-5646.1949.tb00007.x

46.	Segraves KA, Thompson JN. Plant polyploidy and pollination: floral traits and insect visits to diploid and tetraploid Heuchera grossulariifolia. Evolution. 2017;53: 1114–1127. doi:10.1111/j.1558-5646.1999.tb04526.x

47.	Moe AM, Weiblen GD. Pollinator-mediated reproductive isolation among dioecious fig species (Ficus, Moraceae). Evolution. 2012;66: 3710–3721. doi:10.1111/j.1558-5646.2012.01727.x

48.	Selz OM, Thommen R, Maan ME, Seehausen O. Behavioural isolation may facilitate homoploid hybrid speciation in cichlid fish. J Evol Biol. 2013;27: 275–289. doi:10.1111/jeb.12287

49.	Schumer M, Powell DL, Delclós PJ, Squire M, Cui R, Andolfatto P, et al. Assortative mating and persistent reproductive isolation in hybrids. Proc Natl Acad Sci USA. 2017;114: 10936–10941. doi:10.1073/pnas.1711238114

50.	Gaeta RT, Chris Pires J. Homoeologous recombination in allopolyploids: the polyploid ratchet. New Phytol. 2010;186: 18–28. doi:10.1111/j.1469-8137.2009.03089.x

51.	Hvala JA, Frayer ME, Payseur BA. Signatures of hybridization and speciation in genomic patterns of ancestry. Evolution. 2018;72: 1540–1552. doi:10.1111/evo.13509

52.	Rieseberg L, Sinervo B, Linder C, Ungerer M, Arias D. Role of Gene Interactions in Hybrid Speciation: Evidence from Ancient and Experimental Hybrids. Science. 1996;272: 741–745. 

53.	Stukenbrock EH, Christiansen FB, Hansen TT, Dutheil JY, Schierup MH. Fusion of two divergent fungal individuals led to the recent emergence of a unique widespread pathogen species. Proc Natl Acad Sci USA. 2012;109: 10954–10959. doi:10.1073/pnas.1201403109

54.	Schumer M, Brandvain Y. Determining epistatic selection in admixed populations. Mol Ecol. 2016;25: 2577–2591. doi:10.1111/mec.13641

55.	Sankararaman S, Mallick S, Dannemann M, Prüfer K, Kelso J, Pääbo S, et al. The genomic landscape of Neanderthal ancestry in present-day humans. Nature. 2014;507: 354–357. doi:10.1038/nature12961

56.	Eroukhmanoff F, Bailey RI, Elgvin TO, Hermansen JS, Runemark A, Trier CN, et al. Resolution of conflict between parental genomes in a hybrid species. Manuscript. doi: https://doi.org/10.1101/102970

57.	Barton NH. The consequences of an introgression event. Mol. Ecol. 2018.: 4973–4975. doi:10.1111/mec.14950

58.	Martin SH, Davey JW, Salazar C, Jiggins CD. Recombination rate variation shapes barriers to introgression across butterfly genomes. PLoS Biol. 2019;17: e2006288. doi:10.1371/journal.pbio.2006288

59.	Brandvain Y, Kenney AM, Flagel L, Coop G, Sweigart AL. Speciation and introgression between Mimulus nasutus and Mimulus guttatus. PLoS Genet. 2014;10: e1004410. doi:10.1371/journal.pgen.1004410

60.	JANOUŠEK V, MUNCLINGER P, WANG L, Teeter KC, TUCKER PK. Functional organization of the genome may shape the species boundary in the house mouse. Mol. Biol. Evol. 2015;32: 1208–1220. doi:10.1093/molbev/msv011

61.	Juric I, Aeschbacher S, Coop G. The Strength of Selection against Neanderthal Introgression. PLoS Genet. 2016;12: e1006340. doi:10.1371/journal.pgen.1006340

62.	Schumer M, Cui R, Powell DL, Dresner R, Rosenthal GG, Andolfatto P. High-resolution mapping reveals hundreds of genetic incompatibilities in hybridizing fish species. eLife. 2014;3: 610–55. doi:10.7554/eLife.02535

63.	Liu S, Luo J, Chai J, Ren L, Zhou Y, Huang F, et al. Genomic incompatibilities in the diploid and tetraploid offspring of the goldfish × common carp cross. Proc Natl Acad Sci USA. 2016;113: 1327–1332. doi:10.1073/pnas.1512955113

64.	Trier CN, Hermansen JS, Sætre G-P, Bailey RI. Evidence for Mito-Nuclear and Sex-Linked Reproductive Barriers between the Hybrid Italian Sparrow and Its Parent Species. PLoS Genet. 2014;10: e1004075–10. doi:10.1371/journal.pgen.1004075

65.	Giordano L, Sillo F, Garbelotto M, Gonthier P. Mitonuclear interactions may contribute to fitness of fungal hybrids. Sci Rep. 2018;8: 134. doi:10.1038/s41598-018-19922-w

66.	Case AL, Finseth FR, Barr CM, Fishman L. Selfish evolution of cytonuclear hybrid incompatibility in Mimulus. Proc Biol Sci. 2016;283: 20161493. doi:10.1098/rspb.2016.1493

67.	David WM, Mitchell DL, Walter RB. DNA repair in hybrid fish of the genus Xiphophorus. Comp Biochem Physiol C Toxicol Pharmacol. 2004;138: 301–309. doi:10.1016/j.cca.2004.07.006

68.	Coyne JA. Mutation rates in hybrids between sibling species of Drosophila. Heredity. 1989;63 ( Pt 2): 155–162. 

69.	Avila V, Chavarrías D, Sánchez E, Manrique A, López-Fanjul C, García-Dorado A. Increase of the spontaneous mutation rate in a long-term experiment with Drosophila melanogaster. Genetics. 2006;173: 267–277. doi:10.1534/genetics.106.056200

70.	Bashir T, Sailer C, Gerber F, Loganathan N, Bhoopalan H, Eichenberger C, et al. Hybridization alters spontaneous mutation rates in a parent-of-origin-dependent fashion in Arabidopsis. Plant Physiol. 2014;165: 424–437. doi:10.1104/pp.114.238451

71.	Dennenmoser S, Sedlazeck FJ, Iwaszkiewicz E, Li X-Y, Altmüller J, Nolte AW. Copy number increases of transposable elements and protein-coding genes in an invasive fish of hybrid origin. Mol Ecol. 2017;26: 4712–4724. doi:10.1111/mec.14134

72.	Dion-Cote AM, Renaut S, Normandeau E, Bernatchez L. RNA-seq Reveals Transcriptomic Shock Involving Transposable Elements Reactivation in Hybrids of Young Lake Whitefish Species. Mol. Biol. Evol. 2014;31: 1188–1199. doi:10.1093/molbev/msu069

73.	Senerchia N, Felber F, Parisod C. Genome reorganization in F1 hybrids uncovers the role of retrotransposons in reproductive isolation. Proc. R. Soc. Lond. Biol. 2015;282: 20142874–20142874. doi:10.1098/rspb.2014.2874

74.	Ostberg CO, Hauser L, Pritchard VL, Garza JC, Naish KA. Chromosome rearrangements, recombination suppression, and limited segregation distortion in hybrids between Yellowstone cutthroat trout (Oncorhynchus clarkii bouvieri) and rainbow trout (O. mykiss). BMC Genomics. 2013;14: 570. doi:10.1186/1471-2164-14-570

75.	Hirai H, Hirai Y, Morimoto M, Kaneko A, Kamanaka Y, Koga A. Night Monkey Hybrids Exhibit De Novo Genomic and Karyotypic Alterations: The First Such Case in Primates. Genome Biol. Evol. 2017;9: 945–955. doi:10.1093/gbe/evx058

76.	Barkan A, Martienssen RA. Inactivation of maize transposon Mu suppresses a mutant phenotype by activating an outward-reading promoter near the end of Mu1. Proc Natl Acad Sci USA. 1991;88: 3502–3506. doi:10.1073/pnas.88.8.3502

77.	Raizada MN, Benito M-I, Walbot V. The MuDR transposon terminal inverted repeat contains a complex plant promoter directing distinct somatic and germinal programs. The Plant Journal. 2008;25: 79–91. doi:10.1111/j.1365-313X.2001.00939.x

78.	Lim KY, Matyasek R, Kovarik A, Leitch AR. Genome evolution in allotetraploid Nicotiana. Biological Journal of the Linnean Society. 2004;82: 599–606. doi:10.1111/j.1095-8312.2004.00344.x

79.	Baack EJ, Whitney KD, Rieseberg LH. Hybridization and genome size evolution: timing and magnitude of nuclear DNA content increases in Helianthus homoploid hybrid species. New Phytol. 2005;167: 623–630. doi:10.1111/j.1469-8137.2005.01433.x

80.	Leitch IJ, Hanson L, Lim KY, Kovarik A, Chase MW, Clarkson JJ, et al. The ups and downs of genome size evolution in polyploid species of Nicotiana (Solanaceae). Ann Bot. 2008;101: 805–814. doi:10.1093/aob/mcm326

81.	Wolfe KH. Yesterday's polyploids and the mystery of diploidization. Nat Rev Genet. 2001;2: 333–341. doi:10.1038/35072009

82.	Freeling M, Scanlon MJ, Fowler JE. Fractionation and subfunctionalization following genome duplications: mechanisms that drive gene content and their consequences. Current Opinion in Genetics &amp; Development. 2015;35: 110–118. doi:10.1016/j.gde.2015.11.002

83.	Sankoff D, Zheng C, Zhu Q. The collapse of gene complement following whole genome duplication. BMC Genomics. 2010;11: 313. doi:10.1186/1471-2164-11-313

84.	Edger PP, Poorten TJ, VanBuren R, Hardigan MA, Colle M, McKain MR, et al. Origin and evolution of the octoploid strawberry genome. Nature Genetics. 2019;66: 17. doi:10.1038/s41588-019-0356-4

85.	Edger PP, Smith R, McKain MR, Cooley AM, Vallejo-Marín M, Yuan Y, et al. Subgenome Dominance in an Interspecific Hybrid, Synthetic Allopolyploid, and a 140-Year-Old Naturally Established Neo-Allopolyploid Monkeyflower. The Plant Cell. 2017;29: 2150–2167. doi:10.1105/tpc.17.00010

86.	Xu C, Bai Y, Lin X, Zhao N, Hu L, Gong Z, et al. Genome-wide disruption of gene expression in allopolyploids but not hybrids of rice subspecies. Molecular Biology and Evolution. 2014;31: 1066–1076. doi:10.1093/molbev/msu085

87.	Renaut S, Nolte AW, Bernatchez L. Gene Expression Divergence and Hybrid Misexpression between Lake Whitefish Species Pairs (Coregonus spp. Salmonidae). Molecular Biology and Evolution. 2nd ed. 2009;26: 925–936. doi:10.1093/molbev/msp017

88.	Buggs RJA, Zhang L, Miles N, Tate JA, Gao L, Wei W, et al. Transcriptomic shock generates evolutionary novelty in a newly formed, natural allopolyploid plant. Curr Biol. 2011;21: 551–556. doi:10.1016/j.cub.2011.02.016

89.	Ha M, Lu J, Tian L, Ramachandran V, Kasschau KD, Chapman EJ, et al. Small RNAs serve as a genetic buffer against genomic shock in Arabidopsis interspecific hybrids and allopolyploids. Proc Natl Acad Sci USA. 2009;106: 17835–17840. doi:10.1073/pnas.0907003106

90.	Mallet J. Hybridization as an invasion of the genome. Trends in Ecology &amp; Evolution. 2005;20: 229–237. doi:10.1016/j.tree.2005.02.010

91.	Charlesworth D. Plant Sex Chromosomes. Annu Rev Plant Biol. 2016;67: 397–420. doi:10.1146/annurev-arplant-043015-111911

92.	Rieseberg LH. Chromosomal rearrangements and speciation. Trends in Ecology &amp; Evolution. 2001;16: 351–358. 

93.	Levin DA. The long wait for hybrid sterility in flowering plants. New Phytol. 2nd ed. 2012;196: 666–670. doi:10.1111/j.1469-8137.2012.04309.x

94.	Haldane JBS. Sex ratio and unisexual sterility in hybrid animals. Journal of Genetics. Springer India; 1922;12: 101–109. doi:10.1007/BF02983075

95.	Coyne JA, Orr HA. Patterns of Speciation in Drosophila. Evolution. 1989;43: 362. doi:10.2307/2409213

96.	Turelli M, Orr HA. The dominance theory of Haldane's rule. Genetics. 1995;140: 389–402. 

97.	Runemark A, Eroukhmanoff F, Nava-Bolaños A, Hermansen JS, Meier JI. Hybridization, sex-specific genomic architecture and local adaptation. Philos Trans R Soc Lond, B, Biol Sci. 2018;373: 20170419. doi:10.1098/rstb.2017.0419

98.	Payseur BA, Rieseberg LH. A genomic perspective on hybridization and speciation. Abbott RJ, Barton NH, Good JM, editors. Mol Ecol. 2016;25: 2337–2360. doi:10.1111/mec.13557

99.	Lynch M, Walsh B. Genetics and Analysis of Quantitative Traits. Sinauer; 1998. 

100.	Masly JP, Presgraves DC. High-resolution genome-wide dissection of the two rules of speciation in Drosophila. Barton NH, editor. PLoS Biol. 2007;5: e243. doi:10.1371/journal.pbio.0050243

101.	Mank JE, Hosken DJ, Wedell N. Conflict on the sex chromosomes: cause, effect, and complexity. Cold Spring Harbor Perspectives in Biology. 2014;6: a017715–a017715. doi:10.1101/cshperspect.a017715

102.	Brys R, Vanden Broeck A, Mergeay J, Jacquemyn H. The contribution of mating system variation to reproductive isolation in two closely related Centaurium species (Gentianaceae) with a generalized flower morphology. Evolution. 2014;68: 1281–1293. doi:10.1111/evo.12345

103.	Levin DA. Minority Cytotype Exclusion in Local Plant Populations. Taxon. 1975;24: 35. doi:10.2307/1218997

104.	Schardl CL, Craven KD. Interspecific hybridization in plant-associated fungi and oomycetes: a review. Mol Ecol. 2003;12: 2861–2873. 

105.	Charlton ND, Craven KD, Afkhami ME, Hall BA, Ghimire SR, Young CA. Interspecific hybridization and bioactive alkaloid variation increases diversity in endophytic Epichloëspecies of Bromus laevipes. FEMS Microbiology Ecology. 2014;90: 276–289. doi:10.1111/1574-6941.12393

106.	Brochmann C, Brysting AK, Alsos IG, Borgen L, Grundt HH, Scheen AC, et al. Polyploidy in arctic plants. Biological Journal of the Linnean Society. 2004;82: 521–536. doi:10.1111/j.1095-8312.2004.00337.x

107.	Marques DA, Meier JI, Seehausen O. A combinatorial view on speciation and adaptive radiation. Trends in Ecology &amp; Evolution. In press 

108.	Buggs RJA, Doust AN, Tate JA, Koh J, Soltis K, Feltus FA, et al. Gene loss and silencing in Tragopogon miscellus (Asteraceae): comparison of natural and synthetic allotetraploids. Heredity. 2009;103: 73–81. doi:10.1038/hdy.2009.24

109.	Jay P, Whibley A, Frézal L, Rodríguez de Cara MÁ, Nowell RW, Mallet J, et al. Supergene Evolution Triggered by the Introgression of a Chromosomal Inversion. Curr Biol. 2018;28: 1839–1845.e3. doi:10.1016/j.cub.2018.04.072

110.	Yeaman S. Genomic rearrangements and the evolution of clusters of locally adaptive loci. Proc Natl Acad Sci USA. 2013;110: E1743–E1751. doi:10.1073/pnas.1219381110

111.	Wu C-I. The genic view of the process of speciation. J Evol Biol. 2001;14: 851–865. doi:10.1046/j.1420-9101.2001.00335.x

112.	Harrison RG, Larson EL. Hybridization, introgression, and the nature of species boundaries. J Hered. 2014;105 Suppl 1: 795–809. doi:10.1093/jhered/esu033

113.	Teeter KC, Payseur BA, Harris LW, Bakewell MA, Thibodeau LM, O'Brien JE, et al. Genome-wide patterns of gene flow across a house mouse hybrid zone. Genome Res. 2008;18: 67–76. doi:10.1101/gr.6757907

114.	Hooper DM, Griffith SC, Price TD. Sex chromosome inversions enforce reproductive isolation across an avian hybrid zone. Mol Ecol. 2018;21: 610. doi:10.1111/mec.14874

115.	Vallejo-Marín M, Buggs RJA, Cooley AM, Puzey JR. Speciation by genome duplication: Repeated origins and genomic composition of the recently formed allopolyploid species Mimulus peregrinus. Evolution. 2015;69: 1487–1500. doi:10.1111/evo.12678

116.	Pritchard JK, Stephens M, Donnelly P. Inference of population structure using multilocus genotype data. Genetics. 2000;155: 945–959. 

117.	Alexander DH, Novembre J, Lange K. Fast model-based estimation of ancestry in unrelated individuals. Genome Res. 2009;19: 1655–1664. doi:10.1101/gr.094052.109

118.	Lawson DJ, Hellenthal G, Myers S, Falush D. Inference of population structure using dense haplotype data. PLoS Genet. 2012;8: e1002453. doi:10.1371/journal.pgen.1002453

119.	Lawson DJ, van Dorp L, Falush D. A tutorial on how not to over-interpret STRUCTURE and ADMIXTURE bar plots. Nature Comm. 2018;9: 3258. doi:10.1038/s41467-018-05257-7

120.	Kulathinal RJ, Stevison LS, Noor MAF. The genomics of speciation in Drosophila: diversity, divergence, and introgression estimated using low-coverage genome sequencing. PLoS Genet. 2009;5: e1000550. doi:10.1371/journal.pgen.1000550

121.	Green RE, Krause J, Briggs AW, Maricic T, Stenzel U, Kircher M, et al. A draft sequence of the Neandertal genome. Science. 2010;328: 710–722. doi:10.1126/science.1188021

122.	Durand EY, Patterson N, Reich D, Slatkin M. Testing for Ancient Admixture between Closely Related Populations. Molecular Biology and Evolution. 2011;28: 2239–2252. doi:10.1093/molbev/msr048

123.	Peter BM. Admixture, Population Structure, and F-Statistics. Genetics. 2016;202: 1485–1501. doi:10.1534/genetics.115.183913

124.	Reich D, Thangaraj K, Patterson N, Price AL, Singh L. Reconstructing Indian population history. Nature. 2009;461: 489–494. doi:10.1038/nature08365

125.	Martin SH, Davey JW, Jiggins CD. Evaluating the Use of ABBA-BABA Statistics to Locate Introgressed Loci. Mol. Biol. Evol. 2014;32: 244–257. doi:10.1093/molbev/msu269

126.	Pease JB, Hahn MW. Detection and Polarization of Introgression in a Five-Taxon Phylogeny. Syst. Biol. 2015;64: 651–662. doi:10.1093/sysbio/syv023

127.	Eaton DAR, Ree RH. Inferring phylogeny and introgression using RADseq data: an example from flowering plants (Pedicularis: Orobanchaceae). Syst. Biol. 2013;62: 689–706. doi:10.1093/sysbio/syt032

128.	Pickrell JK, Pritchard JK. Inference of population splits and mixtures from genome-wide allele frequency data. PLoS Genet. 2012;8: e1002967. doi:10.1371/journal.pgen.1002967

129.	Patterson N, Moorjani P, Luo Y, Mallick S, Rohland N, Zhan Y, et al. Ancient admixture in human history. Genetics. 2012;192: 1065–1093. doi:10.1534/genetics.112.145037

130.	Lipson M, Loh P-R, Levin A, Reich D, Patterson N, Berger B. Efficient Moment-Based Inference of Admixture Parameters and Sources of Gene Flow. Mol. Biol. Evol. 2013;30: 1788–1802. doi:10.1093/molbev/mst099

131.	Yu Y, Barnett RM, Nakhleh L. Parsimonious inference of hybridization in the presence of incomplete lineage sorting. Syst. Biol. 2013;62: 738–751. doi:10.1093/sysbio/syt037

132.	Wen D, Yu Y, Nakhleh L. Bayesian Inference of Reticulate Phylogenies under the Multispecies Network Coalescent. PLoS Genet. 2016;12: e1006006. doi:10.1371/journal.pgen.1006006

133.	Moorjani P, Patterson N, Hirschhorn JN, Keinan A, Hao L, Atzmon G, et al. The History of African Gene Flow into Southern Europeans, Levantines, and Jews. PLoS Genet. 2011;7: e1001373. doi:10.1371/journal.pgen.1001373

134.	Moorjani P, Sankararaman S, Fu Q, Przeworski M, Patterson N, Reich D. A genetic method for dating ancient genomes provides a direct estimate of human generation interval in the last 45,000 years. Proc Natl Acad Sci USA. 2016;113: 5652–5657. doi:10.1073/pnas.1514696113

135.	Loh P-R, Lipson M, Patterson N, Moorjani P, Pickrell JK, Reich D, et al. Inferring Admixture Histories of Human Populations Using Linkage Disequilibrium. Genetics. 2013;193: 1233–1254. doi:10.1534/genetics.112.147330

136.	Sankararaman S, Patterson N, Li H, Pääbo S, Reich D. The date of interbreeding between Neandertals and modern humans. PLoS Genet. 2012;8: e1002947. doi:10.1371/journal.pgen.1002947

137.	Pinho C, Hey J. Divergence with Gene Flow: Models and Data. Annu Rev Ecol Evol Syst. 2010;41: 215–230. doi:10.1146/annurev-ecolsys-102209-144644

138.	Excoffier L, Dupanloup I, Huerta-Sánchez E, Sousa VC, Foll M. Robust demographic inference from genomic and SNP data. PLoS Genet. 2013;9: e1003905. doi:10.1371/journal.pgen.1003905

139.	Gutenkunst RN, Hernandez RD, Williamson SH, Bustamante CD. Inferring the joint demographic history of multiple populations from multidimensional SNP frequency data. PLoS Genet. 2009;5: e1000695. doi:10.1371/journal.pgen.1000695

140.	Beaumont MA. Approximate Bayesian Computation in Evolution and Ecology. Annu Rev Ecol Evol Syst. 2010;41: 379–406. doi:10.1146/annurev-ecolsys-102209-144621

141.	Theunert C, Slatkin M. Distinguishing recent admixture from ancestral population structure. Genome Biol. Evol. 2017;9: 427–437. doi:10.1093/gbe/evx018</text>
      <sha1>rq3oehtgaoi4hiq4zw5h5izu10qkkjp</sha1>
    </revision>
    <revision>
      <id>7467</id>
      <parentid>7466</parentid>
      <timestamp>2019-03-26T06:24:47Z</timestamp>
      <contributor>
        <username>T Shafee</username>
        <id>80</id>
      </contributor>
      <comment>/* References */ ce</comment>
      <model>wikitext</model>
      <format>text/x-wiki</format>
      <text xml:space="preserve" bytes="61663">{{author
|first1       = Anna
|last1        = Runemark
|department1  = Department of Biology
|institution1 = [[WP:Lund University|Lund University]]
|address1     = 11800 Lund, Sweden
|username1    = User:annarunemark
|orcid1       = https://orcid.org/0000-0002-8976-5530

|first2       = Mario
|last2        = Vallejo-Marin
|department2  = Biological and Environmental Sciences
|institution2 = [[WP:University of Stirling|University of Stirling]]
|address2     = Stirling FK9 4LA, Scotland, UK
|username2    = User:Mvallejomarin
|orcid2       = https://orcid.org/0000-0002-5663-8025

|first3       = Joana I
|last3        = Meier
|department3  = Department of Zoology
|institution3 = [[WP:University of Cambridge|University of Cambridge]]
|address3     = Trinity Lane, Cambridge CB2 1TN, UK
|username3    = User:Joanam
|orcid3       = https://orcid.org/0000-0001-7726-2875
}}

==Abstract==
Hybridization is the process where genetically closely related species mate and produce offspring with admixed genomes. The genomic revolution has shown that hybridization is an important source of novel variation. Although most hybrids are sterile or less fit than their parents, some may be survive and reproduce and enable the transfer of adaptive variants across the species boundary, or even result in the formation of novel lineages. There are two main variants of hybrid species genomes: allopolyploid, which have one full chromosome set from each parent species, and homoploid, which are a mosaic of the parent species with no increase in chromosome number. The establishment of hybrid species requires the development of reproductive isolation against parental species. Allopolyploid species often have strong intrinsic reproductive barriers due to differences in chromosome number. Homoploid hybrids can sort the intrinsic barriers that isolate the parent species from each other so that a subset of these isolate the hybrid species against each parent species, or gain pre-mating extrinsic isolation from ecological differences. Hybrid species may face problems arising from incompatible combinations of genes derived from different parent species. During the process of genome stabilization selection for compatible combinations results in fixation of compatible ancestry block combinations within the hybrid species.

==Background==
Genetic exchange between species can impede biodiversity because gene flow between diverging species counteracts their differentiation and hybridization between recently diverged species can lead to loss of genetic adapations or species fusion [1]. Traditionally, zoologists have viewed hybridization as maladaptive sexual preferences [2] which resulted in breaking up co-adapted gene complexes [3]. In contrast, plant biologists recognized early on that hybridization can sometimes be an important evolutionary force increasing biodiversity [4,5]. Recently, evidence has been accumulating showing that hybridization is also an important evolutionary force in animals [1,6,7]. Hybridization can enrich the genetic diversity of introgressed taxon, lead to introgression of beneficial genetic variation or even generate new hybrid species [1]. Hybridization is now also known to contribute to the evolutionary potential in several textbook examples of adaptive radiation, including the ''Geospiza'' Galapagos finches [8], African ''Haplochromis'' cichlid fishes [9], ''Heliconius'' butterflies [10-12] and Hawaiian ''Madiinae'' tarweeds and silverswords [13]. Here we review the evolutionary outcomes of hybridization and the properties of genomes of hybrid species. 

===Evolutionary outcomes of hybridization===
There are several potential evolutionary outcomes of hybridization (Fig. 1). If hybrids are not viable or sterile, hybridization will not affect the parent species, except perhaps for a reduction in their reproductive success [14,15]. In contrast, if the fitness of hybrids is as high or even higher than the fitness of one or both parent taxa, hybrids may displace the parent taxa and the hybridizing taxa may fuse (speciation reversal, [16,17]; Fig. 1). If the fitness of hybrids is reduced but non-zero, hybrid zones may emerge in the contact zone of the taxa [18]. Hybridization may contribute novel variation through rare hybrids backcrossing with parental species. Such introgressive hybridization may enable selectively beneficial alleles to be transferred across species boundaries even in species pairs that remain distinct in spite of occassional gene flow [19,20]. In some cases hybrids may evolve into new hybrid species with reproductive isolation to both parent taxa [21,22]. Below we describe the evolutionary outcomes of hybridisation that result in hybrid genomes.

[[File:Figure1 Potential evolutionary outcomes of hybridization.jpg|thumb|Figure 1 Potential evolutionary outcomes of hybridization]]

===Adaptive introgression===
When rare hybrids backcross with parent species alleles coding for traits that are beneficial for both parental specis can be transferred across species boundaries, even if parent species remain distinct taxa. This process is referred to as adaptive introgression. Examples of adaptive traits that have been transferred via introgression include a resistance gene that was transferred from the mosquito ''Anopheles gambiae'' to ''A. coluzzii'' [20] and the red warning wing colouration trait in ''Heliconius'' butterflies that is under natural selection from predators which has been introgressed from e.g. ''H. melpomene'' to ''H. timareta'' [23] and other ''Heliconius'' species [19]. In the plant ''Arabidopsis arenosa'' some of the alleles conferring adaptation to drought and phytotoxic levels of metal have been introgressed from ''A. lyrata'' [24]. Even in humans there is evidence for adaptive introgression of e.g. immunity alleles, skin pigmentation alleles and alleles conferring adaptation to high altitude environments from Neanderthal and Denisovans [25].

===What is a hybrid species?===
One of the potential evolutionary outcomes of hybridisation is the establishment of a novel, reproductively isolated lineage, i.e., a hybrid species [1,21]. A hybrid species has an admixed genome and forms stable genetically distinct populations [21]. Some researchers argue that evidence of a hybridization-derived basis for reproductive isolation should be an additional defining criterion of a hybrid species [26], but see [27]. This stricter definition includes polyploid hybrid taxa but only encompasses a handful of well studied homoploid hybrid species e.g. the butterfly  ''Heliconius heurippa'' [10-12], the Italian sparrow ''Passer italiae'' [28], and three ''Helianthus'' sunflower species [29] because for most suggested examples of homoploid hybrid speciation, the genetic basis of reproductive isolation is still unknown [26].

Hybrid species can occupy an ecological niche different to those of the parents and may be isolated from the parent species primarily through pre-mating barriers (introgressive speciation, c.f. [30]). Hybrid species may also be reproductively isolated from the parent species through sorting of incompatibilities leading to new combinations of parental alleles that are incompatible with both parent species but compatible within the hybrid taxon (recombinatorial hybrid speciation, [21]). A recombinatorial hybrid taxon typically also has a substantial proportion of the genome derived from the minority parent, although variation exist both between taxa and within lineages of hybrid taxa, see e.g. [31,32]. 

===Homoploid and polyploid hybrid speciation===
In general, hybrid species can arise from two major types of hybrid speciation, defined by whether the speciation event is associated with genome duplication (polyploidy) or not. Homoploid hybrid speciation is defined as the evolution of a new hybrid species with reproductive isolation to both parent taxa without change of ploidy, i.e. number of chromosome sets (Fig. 2) [1]. The genomes of homoploid hybrid species are mosaics of the parent genomes as ancestry tracts from the parent species are broken up by recombination [27,29,33-37]. In the case of polyploid hybrid speciation, hybridisation is associated with genome duplication, resulting in increased ploidy compared to their parental taxa (Fig. 2). This form of hybrid speciation is more common in plants than in animals [38]. Polyploid hybrids can be instantly isolated from their parental species through chromosome number differences [38], but reproductive isolation against parent species is harder to achieve for homoploid hybrids where karyotype differences do not contribute to intrinsic isolation.

[[File:Figure2 Homoploid and allopolyploid hybridization.jpg|thumb|Figure 2. Shematical representation of homoploid and allopolyploid hybrid speciation.]]

===Reproductive isolation against parent species===
To successfully establish as a hybrid species, reproductive isolation against both parent species is required [1,26,39]. This reproductive isolation can arise from either intrinsic postzygotic incompatibilities frequently causing inviability or sterility, or from extrinsic ecological incompatibilities where back crosses have reduced fitness [22]. Work on ''Helianthus'' sunflowers has revealed that pre-existing structural differences [35,40], in combination with hybridization induced structural differences [35] can cause reproductive isolation against the parent species. Sorting of incompatibilities between parent species, where one subset of these isolates the hybrid taxon against one parent and a different subset isolates it against the other parent, has resulted in the reproductively isolated Italian sparrow [28].

Ecological barriers against parent species may arise as by-products of ecological differentiation. Hybrid species have been shown to adapt to novel ecological niches through transgressive traits [41], or through novel combinations of ecological traits from the parent species [42]. Differences in habitat use [41] or in phenology [43] will result in some degree of reproductive isolation against parent species. In plants, pollinator mediated isolation resulting from changes in floral characteristics may be an important ecological barrier [44-47]. Premating isolation generated from assortative mating between hybrids has been reported in several taxa. In African cichlid fish, experimental hybrids displayed combinations of parental traits and preferences which resulted in hybrids predominantly mating with other hybrids [48]. A similar pattern was found in Galapagos finches where a specific hybrid beak shape and song are thought to have been important [8], and hybrid ''Heliconius'' butterflies preferred the hybrid wing patterning over that of both parent species [12]. In ''Xiphophorus'' swordtail fish strong ancestry assortative mating maintained a hybrid genetic cluster separate for 25 generations, but disappeared under manipulated conditions [49]. Hence, under some conditions mate choice could form important reproductive barriers to gene flow.

===Hybrid genomes and genome stabilization===
Hybridization can have many different outcomes. Hybrid speciation results in reproductive isolation against both parent species and genomes that evolve indepently from those of the parent species. Introgressive hybridization can transfer important novel variants into genomes of a species that remains distinct from the other taxa in spite of occasional gene flow. Here we refer to both these types of hybridization derived genomes as hybrid genomes. Following initial hybridization, introgression tracts, the genetic blocks inherited from each parent species, are broken down with successive generations and recombination events. Recombination is more frequent in homoploid hybrid genomes than in allopolyploid hybrid genomes. In allopolyploids, recombination can destabilize the karyotype and lead to aberrant meiotic behavior and reduced fertility, but may also generate novel gene combinations and advantageous phenotypic traits [50]. Once hybridization between the hybrid taxon and its parent taxa ceases, different ancestry blocks or introgression tracts may become fixed, a process referred to as «genome stabilization» (Fig. 3). Some introgression tracts are removed by selection against incompatibilities and others are fixed. Theoretical models on hybrid zones suggest that recombination is suppressed near genes conferring reproductive isolation [51]. The strength of the supression is affected by the form of selection, dominance, and whether the locus was situated on an autosome or sex chromosome [51]. The time to genome stabilization is variable. Fixation of ancestry blocks was found to be rapid in experimental hybrid ''Helianthus'' sunflower species genomes [52], and the genome stabilization of hybrid sunflower species is estimated to take hundreds of generations [33]. In ''Zymoseptoria'' fungi genomes were stabilized within ca. 400 generations [53], whereas in hybrid ''Xiphophorus'' swordtail genomes [54] genome stabilization was not achieved until after ca. 2000 and 2500 generations. Few Neanderthal regions have fixed in human genomes during the ca 2000 generations after hybridization [55], and segregating incompatibilities are present in the hybrid Italian sparrow approximately 5000 generations after the initial hybridization event [56]. 

The balance between alleles and allelic combinations providing favourable phenotypic characters and the strength of selection against intrinsic incompatibilities determine what introgression tracts will be inherited from which parent species upon hybridization [20,57,58]; (Fig.3). An insecticide resistance region was retained following a hybridization event in the mosquito ''A. coluzzi'' [20], suggesting a role for selection in maintaining favourable introgressed regions. The local recombination rate is important for the likelihood of introgression because in the case of widespread incompatibilities, introgressed alleles are more likely to recombine away from incompatibilities in high recombination regions. This pattern has been detected in ''Mimulus'' plants [59], in ''Mus domesticus'' house mice [60], in humans [61] and in ''Xiphophorus'' swordtail fish [31]. In addition to recombination rate, the coupling to incompatible loci may be important for the likelihood of retention of introgressed material [57]. 

[[File:Figure3 Hybrid genome stabilization.jpg|thumb|Figure 3. Schematical representation of the process of hybrid genome stabilization.]]

Genome-wide incompatibilities have been identified in swordtail fish [62], chimeric genes and mutations of orthologous genes cause incompatibilities in early generation experimental ''Cyprinidae'' goldfish - carp hybrids [63] and mito-nuclear incompatibilies are found to have a key role e.g. in Italian sparrows [32,64], fungus [65] and cyto-nuclear incompatibilities in ''Mimulus'' plants [66]. Evidence from altered expression patterns in synthetic hybrids and missing gene combinations in a hybrid species also suggest that DNA-repair [32,63,67] and genes involved in mutagenesis and cancer related pathways [63] may cause incompatibilities in hybrids. Genome formation in hybrid species is shaped by selection against incompatible combinations [31,54,57]. Schumer and Brandvain found that hybridization-derived regions on average are less constrained than the rest of the genome [54]. During the process of hybrid genome stabilization minor parent genome content overrepresented in high recombination areas, both in swordtail fish and in humans [31]. In Italian sparrows, incompatible combinations have been purged through selective retention of ancestral sites [56].

The hybrid origin may affect genome structure and properties. It has been shown to increase mutation rates [68-70], to activate transposable elements [71-73], and to induce chromosomal rearrangements [74,75]. Increased transposon activation, as proposed in McClintock's ‘genomic shock’ theory, could result in alterations to gene expression. Transposable elements may, in addition to altering gene products if inserted into a gene, also alter promoter activity for genes if inserted upstream of the coding regions, or may induce gene silencing as a result of gene disruption [76,77]. For allopolyploid genomes chromosomal rearrangements may result from the ”genomic shock” induced by hybridisation, with more distantly related species being more prone to genome reorganisations e.g. in ''Nicotiana'' [78]. Chromosomal rearrangements resulting from either genomic shock or recombination events between non-homologous subgenomes may cause genome sizes to either increase or decrease [79]. Both increases and decreases were found in the ''Nicotiana'' genus, and were not related to the age since hybridization [80]. 

Following genome duplication in allopolyploids, the genome goes through diploidization, which is a process in which the genome is rearranged to act as a meiotic diploid [81,82]. After such diploidization, much of the genome is lost due to genome fractionation, the loss-of-function of one or the other of the newly duplicated genes [82,83]. In a meta analysis, Sankoff and collaborators found evidence consistent with reduction-resistant pairs and a concentration functional genes on a single chromosome and suggest that the reduction process partly is constrained [83].

A related allopolyploid specific phenomenon is sub genome dominance. For example, in the octoploid ''Fragaria'' strawberry, one of the four subgenomes is dominant and has significantly greater gene content, more frequently has its genes expressed, and exchanges between homoeologous chromosomes are biased in favor of this subgenome, as compared with the other subgenomes [84]. This study also showed that certain traits, e.g. disease-resistance, are controlled by the dominant subgenome to a high extent [84]. A proposed mechanism of how subgenome dominance arises, suggests that relative dominance is related to the density of transposable elements in each subgenome. Subgenomes with higher transposable element density tend to behave submissivley relative to the other subgenomes when brought together in the allopolyploid genome ([82] and [85]). Interestingly, subgenome dominance can arise immediately in allopolyploids, as shown in synthetic and recently evolved monkeyflowers [85].  

In addition to these changes to genome structure and properties, studies of allopolyploid rice and whitefish suggest that patterns of gene expression may be disrupted in hybrid species [86,87]. Studies of synthetic and natural allopolyploids of  Tragopogon miscellus show that gene expression is less strictly regulated directly after hybridization, and that novel patterns of expression emerge and are stabilized during 40 generations [88]. While expression variation in miRNAs alters gene expression and affects growth in the natural allopolyploid ''Arabidopsis suecica'' and experimental lineages, inheritance of siRNAs is stable and maintains chromatin and genome stability [89], potentially buffering against a transcriptomic shock.

===In what taxa is hybridization common?===
While there is evidence for hybridization in an increasing number of taxa, sampling is not evenly distributed, and few general conclusions about the relative prevalence of hybridization can be drawn. One pattern that emerges is that hybridization is more frequent in plants where it occurs in 25% of the species, whereas it only occurs in 10% of animal species [90]. Most plants, as well as many groups of animals, lack heteromorphic sex chromosomes [91]. The absence of  heteromorphic sex chromosomes results in slower accumulation of reproductive isolation [92,93], and may hence enable hybridization between phylogenetically more distant taxa. Empirical evidence for Haldane’s rule [94] stating that when F1 offspring of two different animal races one sex is absent, rare, or sterile, that sex is the heterozygous sex” supports a role for heteromorphic sex chromosomes in hybrid sterility and inviability. A closely related observation is the large X effect stating that there is a disproportionate contribution of the X/Z-chromosome in fitness reduction of heterogametic hybrids [95]. These patterns likely arise as recessive alleles with deleterious effects in hybrids have a stronger impacts on the heterogametic than the homogametic sex, due to hemizygous expression [96]. In taxa with well-differentiated sex chromosomes, Haldane’s rule has shown to be close to universal, and heteromorphic sex chromosomes show reduced introgression on the X in XY (see [97] for a review). In line with a role for heteromorphic sex chromosomes in constraining hybrid genome formation, elevated differentiation on sex chromosomes has been observed in both ZW and XY systems [98]. This pattern may reflect the lower effective population sizes and higher suceptibility to drift on the sex chromosomes [99], the elevated frequency of loci involved in reproductive isolation [100] and/or the heightened conflict on sex chromosomes [101]. Findings of selection for uniparental inheritance of e.g. mitonuclear loci residing on the Z chromosome in hybrid Italian sparrows [32] is consistent with compatible sex chromosomes being important for the formation of a viable hybrid genomes. 

There are also several ecological factors that affect the probability of hybridization. Generally, hybridization is more frequently observed in species with external fertilization including plants but also fishes, than in internally fertilized clades [4]. In plants, autonomous selfing may prevent hybridization, and breeding system may also affect the frequency of heterospecific pollen transfer [102]. Paradoxically, the ability to self-pollinate may also act in favour of stabilising allopolyploid taxa by providing a compatible mate (itself) in the early stages of allopolyploid speciation when rare cytotypes are at a reproductive disadvantage due to inter-cytotype mating [103]. In fungi, hybrids can be generated by asexual fusion of cells or hyphae [104] in addition to mechanisms available to plants and animals. Such fusion of vegetative cells and subsequent parasexual mating with mitotic crossover may generate recombined hybrid cells [104]. Fungal hybridization may also result in asexual hybrid species, as ''Epichloe'' fungi where hybrids species are asexual while nonhybrids include both asexual and sexual species [105]. Interestingly, artic floras harbour an unusually high proportion of allopolyploid plants [106], suggesting that these hybrid taxa could have an advantage in extreme environments, potentially through reducing the negative effects of inbreeding. Hence both genomic architecture and ecological properties may affect the probability of hybrid genome formation.

===What genes and genomic regions are affected by hybridization?===
Genetic exchange can occur between populations or incipient species diverging in geographical proximity (primary hybridization) or between divergent taxa that come into secondary contact (secondary hybridization). Secondary hybridization is expected to have a greater potential to contribute beneficial alleles or generate novelty than primary hybridization because more divergent alleles are combined in secondary hybridization and are thus more likely to have a large fitness effect or to generate transgressive phenotypes [107]. 

The proportion of the genome that is inherited from a minority parent varies strongly among and within species. After the initial ploidization event the representation is 50% in many polyploid taxa, although parental gene copies are successively lost and might bias the contribution to one majority parent genome [108]. Relatively equal parental contributions are also found in some homoploid hybrid species [36]. Interestingly there may also be variation in parental contribution within a hybrid species. In both swordtail fish and Italian sparrows there are populations which differ strongly in what proportions of the parent genomes they have inherited [31,32]. 

Patterns of introgression can vary strongly across the genome, even over short chromosomal distances. Examples of adaptive introgression of well defined regions, include an inversed region containing genes involved in insecticide resistance [20] and introgression of a divergent, inverted chromosomal segment has resulted in a ”super gene” that encodes mimicry polymorphism in the butterfly ''Heliconius numata'' [109]. These findings are consistent with models suggesting that genomic rearrangements are important for the coupling of locally adaptive loci [110]. Genes and genomic regions that are adaptive may be readily introgressed between species e.g. in hybrid zones if they are not linked to incompatibility loci. This often referred to semi-permeable species boundaries [18,111,112], and examples include e.g. genes involved in olfaction that are introgressed across a mouse ''M. musculus'' and ''M. domesticus'' hybrid zone [113]. In hybrid zones with mainly permeable species boundaries, patterns of introgressed regions enable deducing what genomic regions involved in incompatibilities and reproductive isolation c.f. [114].


===Conclusions and future directions===
Hybridization is a common phenomenon with a wide range of consequences. These include both the formation of novel hybrid species which are reproductively isolated from their parent species and where the admixed genomes undergo independent evolution, and introgression of adaptive variants across species boundaries in species that remain distinct in spite of occassional gene flow. The divergent genetic material in admixed genomes of hybrid taxa enable adaptation to novel environments and niches. When the divergent genomes of two species come together, incompatible combinations may reduce fitness. As hybridization is frequent, the advantage of novel adaptive trait combinations often override the negative effects from incompatibilities and enable hybrid lineages to purge these incompatibilities during the process of genome stabilization.

While the last decades have provided ample evidence for that hybridization is common and contributes novel species and enables adaptation, many questions remain. How long does it take for a hybrid genome to stabilize and why is there variation in time to genome stabilization [33,54]? To what extent are hybrid genomes shaped by selection for compatibility? Is there a tendency for reversal towards one parent species during genome stabilization in homoploid hybrids? Does minority parent ancestry typically remain primarily in high recombination tracts c.f. [31] or are there generally stable solutions with high contributions from both parent species across the genome c.f. [32]? What are the relative effects of hybridization vs. polyploidization in generating new phenotypes during allopolyploid speciation? Does time to stabilization differ between homoploid and allopolyploid hybrid taxa? Are most orthologous genes lost over time in allopolyploid hybrids leaving only the ones where it is advantageous to have both as double copies c.f. [79,108]? Does genome size in allopolyploids vary predictably with taxon age or does this vary as in the Nicotiana  [80]? Hybrid genomes, including that of many individuals of our own species [55] are important components of biodiversity and hybrid origin may spur adaptation. Future investigations into the properties of hybrid genomes will improve our understanding of the potential of hybridization to produce novel adaptive variation.


----

==Box: Detecting and studying hybridization with genomic tools==

Many empirical case studies start with exploratory detection of putative hybrid taxa or individuals with genomic clustering approaches, such as STRUCTURE [116], ADMIXTURE [117] or fineSTRUCTURE [118]. These methods infer a user-specified number of genetic groups from the data and assign each individual to one or a mix of these groups. This method can be applied to closely related taxa without having to preassign individuals to taxa and may thus be particularly useful in the study of closely related taxa or species complexes. However, uneven sampling of the parental taxa or different amounts of drift in the included taxa may lead to erroneous conclusions about evidence for hybridization [119]. 

If genomic data of multiple species is available, phylogenetic methods may be better suited to identify introgression. Introgressive hybridization leads to gene trees that are discordant from the species tree, whereby introgressed individuals are phylogenetically closer to the source of introgression than to their non-introgressed conspecifics. Such discordant gene trees can also arise by chance through incomplete lineage sorting, particularly if the species compared are still young. Therefore, discordant gene trees are only evidence of introgression if a the gene tree produced by excess allele sharing between the hybridizing taxa is strongly overrepresented compared to alternative discordant gene trees. An entire suite of methods have been developed to detect such excess allele sharing between hybridizing taxa, including Patterson’s D statstics or ABBA-BABA tests [120-122] or f-statistics [123,124]. Modified versions of these tests can be used to infer introgressed genomic regions [125], the direction of gene flow [126,127] or the amount of gene flow (Reich et al. 2009). These methods can also be used to infer the relative timing of introgression with the length of the introgressed tracts [9]. 
For datasets with a large number of taxa it may be difficult to compute all possible test of hybridization. In such cases, graph construction methods may be better suited [128-130]. These methods reconstruct complex phylogenetic models with hybridization that best fit the genetic relationships among the sampled taxa and provide estimates for drift and introgression. Other phylogenetic network methods that incomplete lineage sorting and hybridization may also help [131,132].

Methods based on linkage disequilibrium decay can be used to date recent admixture events as over time ancestry tracts are continuously broken down by recombination [129,133-136]. 
A different approach is to use demographic modelling to find the simplification of the evolutionary history of the studied taxa [137]. Demographic modeling should only be applied to small sets of taxa because with increasing number of taxa model complexity increases and the number of model parameters such as timing, amounts and direction of gene flow, and population sizes and split times can quickly become too high. The fit of the demographic models to the data can be assessed with the site frequency spectrum [138,139] or with summary statistics in an Approximate Bayesian Computation framework [140]. It is also possible to gain more power by combining information from linkage disequilibrium decay patterns and the allele frequency spectrum [141].

----


==Glossary==

Ancestry block/introgression tracts: a region in the genome of a hybrid where all alleles are inherited from the same parent species.

Allopolyploid species: a polyploid hybrid species where the two chromosome sets are derived from different parent species.

Backcrossing: crossing of a hybrid with one of its parent species. 

Genome stabilization: the process by which different ancestry blocks or introgression tracts become fixed within a hybrid species when hybridization between the hybrid taxon and its parent taxa has ceased.

Hybrid: offspring resulting from interbreeding between two genetically distinct taxa, e.g. breeds or species.

Hybrid genome: The genome of a hybrid individual, characterized by the presence of ancestry tracts form different species. In this review we focus mainly on hybrid genomes that result in separate lineages.

Hybrid zone: geographical area in which two taxa (e.g. species or breeds) interbreed resulting in hybrid offspring.

Homoploid hybridization: the formation of  a hybrid with no change in chromosome number.

Incomplete lineage sorting: when gene trees produced by single polymorphic sites or genetic regions deviate from the species level tree by chance. Such deviations between gene and species trees can arise from random fixation of alleles that were segregating in the ancestor. At each gene tree, taxa that fixed the same allele will show closer phylogenetic similarity than taxa that fixed different alleles.

Introgressive hybridization: hybridization resulting in the transfer of a gene or genetic tract from one species into the gene pool of another species by repeated backcrossing.

Linkage disequilibrium: the non-random association of alleles at different loci in a given population. The association can arise either through physical linkage for genes residing on the same chromosome, or through coinheritance of unlinked loci.

Polyploid hybridization: the formation of a hybrid involving whole genome duplication.

Postzygotic incompatibilities: intrinsic postmating barriers. These include both mechanical and other incompatibilities preventing egg fertilization, and hybrid inviability and/or sterility arising from incompatible combinations of genes, whereas extrinsic incompatibilities arise when trait combinations lead to reduced ecological fitness in the hybrid offspring.

Pre-mating barriers: Factors that make individuals more likely to mate with members of their own taxon than of another taxon or prevent mating between the taxa. Examples include sexual traits and preferences that differ between the two taxa, mechanical mismatch during copulation, or mating at different times or in different habitats.

Reproductive isolation: the presence of barriers to successful crossbreeding. Barriers can be classified in a number of ways depending on their timing and mechanism. For example, barriers can occur classified depending whether they act before zygote formation (prezygotic; e.g. pollinator isolation) or after zygote formation (postzygotic; e.g. hybrid inviability). They can also be classified by whether they act in the form of intrinsic barriers reducing viability or fertility in hybrid offspring or extrinsic barriers where hybrid offspring are ecologically less fit than the parents and selected against.

Recombination rate: Recombination is a process during meiosis or mitosis by which pieces of homologous chromosomes are broken and recombined to new combinations. The frequency or rate of such recombination varies across the genome.

Recombinatorial hybrid speciation: the process by which a hybrid taxon develops reproductive isolation from the parent species through sorting of incompatibilities leading to combinations that are incompatible with both parent species but compatible within the hybrid taxon.

Transgressive segregation: extreme phenotypes in hybrids, exceeding trait values of both parent lineages.


== Wikipedia links ==
*[[w:Hybrid_(biology)| Hybrid]]
*[[w:Polyploidy | Polyploidy]]
*[[w:Haldane%27s_rule | Haldane's rule]]
*[[w:Genetic_recombination | Recombination]]

=References=
&lt;references/&gt;
[[Category:PLOS Genetics drafts]]


1.	Abbott R, Albach D, Ansell S, Arntzen JW, Baird SJE, Bierne N, et al. Hybridization and speciation. J Evol Biol. 2013;26: 229–246. doi:10.1111/j.1420-9101.2012.02599.x

2.	Fisher RA. The genetical theory of natural selection. Oxford: Clarendon Press; 1930. doi:10.5962/bhl.title.27468

3.	Mayr E. Animal Species and Evolution. Cambridge, MA and London, England: Harvard University Press; 1963. doi:10.4159/harvard.9780674865327

4.	Stebbins GL. The Role of Hybridization in Evolution. Proc. Am. Philos. Soc. 1959;103: 231–251. 

5.	Andersson E, Stebbins GL. Hybridization as an evolutionary stimulus. Evolution. 1954;4: 378–388. 

6.	Arnold ML. Natural hybridization and evolution. Oxford: Oxford University Press; 1997. 

7.	Mallet J, Besansky N, Hahn MW. How reticulated are species? BioEssays. 2015;38: 140–149. doi:10.1002/bies.201500149

8.	Lamichhaney S, Han F, Webster MT, Andersson L, Grant BR, Grant PR. Rapid hybrid speciation in Darwin's finches. Science. 2018;359: 224–228. doi:10.1126/science.aao4593

9.	Meier JI, Marques DA, Mwaiko S, Wagner CE, Excoffier L, Seehausen O. Ancient hybridization fuels rapid cichlid fish adaptive radiations. Nature Comm. 2017;8: 1–11. doi:10.1038/ncomms14363

10.	Mavárez J, Salazar CA, Bermingham E, Salcedo C, Jiggins CD, Linares M. Speciation by hybridization in Heliconius butterflies. Nature. 2006;441: 868–871. doi:10.1038/nature04738

11.	Salazar C, Baxter SW, Pardo-Diaz C, Wu G, Surridge A, Linares M, et al. Genetic evidence for hybrid trait speciation in heliconius butterflies. PLoS Genet. 2010;6: e1000930. doi:10.1371/journal.pgen.1000930

12.	Melo MC, Salazar C, Jiggins CD, Linares M. Assortative mating preferences among hybrids offers a route to hybrid speciation. Evolution.  2009;63: 1660–1665. doi:10.1111/j.1558-5646.2009.00633.x

13.	Carlquist S, Baldwin BG, Carr GD. Hybridization in Madiinae. Tarweeds and silverswords. Evolution of the Madiinae. BG Baldwin and GD Carr (Eds). Missouri Botancial Garden Press, St Louis; 2003. pp. 79–104. 

14.	Wolf DE, Takebayashi N, Rieseberg LH. Predicting the Risk of Extinction through Hybridization. Conserv. Biol. 2001;15: 1039–1053. doi:10.1046/j.1523-1739.2001.0150041039.x

15.	Prentis PJ, White EM, Radford IJ, Lowe AJ, Clarke AR. Can hybridization cause local extinction: a case for demographic swamping of the Australian native Senecio pinnatifolius by the invasive Senecio madagascariensis? New Phytol. 2007;176: 902–912. doi:10.1111/j.1469-8137.2007.02217.x

16.	Rhymer JM, Simberloff D. Extinction by hybridization and introgression. Annu. Rev. Ecol. Evol. Syst. 1996;27: 83–109. doi:10.1146/annurev.ecolsys.27.1.83

17.	Seehausen O. Conservation: losing biodiversity by reverse speciation. Curr. Biol. 2006;16: R334–7. doi:10.1016/j.cub.2006.03.080

18.	Harrison RG. Hybrid zones Windows on evolutionary process. Oxford Surveys in Evolutionary Biology. 1990;7: 69–128. 

19.	Consortium THG. Butterfly genome reveals promiscuous exchange of mimicry adaptations among species. Nature. 2012;487: 94–98. doi:10.1038/nature11041

20.	Hanemaaijer MJ, Collier TC, Chang A, Shott CC, Houston PD, Schmidt H, et al. The fate of genes that cross species boundaries after a major hybridization event in a natural mosquito population. Mol Ecol. 2018;27: 4978–4990. doi:10.1111/mec.14947

21.	Mallet J. Hybrid speciation. Nature. 2007;446: 279–283. doi:10.1038/nature05706

22.	Vallejo-Marín M, Hiscock SJ. Hybridization and hybrid speciation under global change. New Phytol. 2016;211: 1170–1187. doi:10.1111/nph.14004

23.	Pardo-Diaz C, Salazar C, Baxter SW, Merot C, Figueiredo-Ready W, Joron M, et al. Adaptive introgression across species boundaries in Heliconius butterflies. PLoS Genet. 2012;8: e1002752. doi:10.1371/journal.pgen.1002752

24.	Arnold BJ, Lahner B, DaCosta JM, Weisman CM, Hollister JD, Salt DE, et al. Borrowed alleles and convergence in serpentine adaptation. Proc Natl Acad Sci USA. 2016;113: 8320–8325. doi:10.1073/pnas.1600405113

25.	Racimo F, Sankararaman S, Nielsen R, Huerta-Sánchez E. Evidence for archaic adaptive introgression in humans. Nature Rev. Genet. 2015;16: 359–371. doi:10.1038/nrg3936

26.	Schumer M, Rosenthal GG, Andolfatto P. How common is homoploid hybrid speciation? Evolution. 2014;68: 1553–1560. doi:10.1111/evo.12399

27.	Nieto Feliner G, Álvarez I, Fuertes-Aguilar J, Heuertz M, Marques I, Moharrek F, et al. Is homoploid hybrid speciation that rare? An empiricist's view. Heredity. 2017;118: 513–516. doi:10.1038/hdy.2017.7

28.	Hermansen JS, Haas F, Trier CN, Bailey RI, Nederbragt AJ, Marzal A, et al. Hybrid speciation through sorting of parental incompatibilities in Italian sparrows. Mol Ecol. 2014;23: 5831–5842. doi:10.1111/mec.12910

29.	Rieseberg LH. Major Ecological Transitions in Wild Sunflowers Facilitated by Hybridization. Science. 2003;301: 1211–1216. doi:10.1126/science.1086949

30.	Grant V. A genomic perspective on hybridization and speciation. New York: John Wiley &amp; Sons; 1981. Available: ISBN-13: 978-0231051132

31.	Schumer M, Xu C, Powell DL, Durvasula A, Skov L, Holland C, et al. Natural selection interacts with recombination to shape the evolution of hybrid genomes. Science. 2018;360: 656–660. doi:10.1126/science.aar3684

32.	Runemark A, Trier CN, Eroukhmanoff F, Hermansen JS, Matschiner M, Ravinet M, et al. Variation and constraints in hybrid genome formation. Nature Ecol. Evol. 2018;20: 229. doi:10.1038/s41559-017-0437-7

33.	Buerkle CA, Rieseberg LH. The rate of genome stabilization in homoploid hybrid species. Evolution. 2008;62: 266–275. doi:10.1111/j.1558-5646.2007.00267.x

34.	Ungerer MC, Baird SJ, Pan J, Rieseberg LH. Rapid hybrid speciation in wild sunflowers. Proc.Natl. Acad. Sci. U. S. A. 1998;95: 11757–11762. 

35.	Lai Z, Nakazato T, Salmaso M, Burke JM, Tang S, Knapp SJ, et al. Extensive chromosomal repatterning and the evolution of sterility barriers in hybrid sunflower species. Genetics. 2005;171: 291–303. doi:10.1534/genetics.105.042242

36.	Elgvin TO, Trier CN, Tørresen OK, Hagen IJ, Lien S, Nederbragt AJ, et al. The genomic mosaicism of hybrid speciation. Sci. Adv. 2017;3: e1602996. doi:10.1126/sciadv.1602996

37.	Nolte, A. W., Freyhof, J., Stemshorn, K. C. &amp; Tautz, D. An invasive lineage of sculpins, Cottus sp. (Pisces, Teleostei) in the Rhine with new habitat adaptations has originated from hybridization between old phylogeographic groups. Proc. R. Soc. Lond. Biol.2005; 272: 2379–2387.

38.	Otto SP, Whitton J. Polyploid incidence and evolution. Annu Rev Genet. 2000;34: 401–437. doi:10.1146/annurev.genet.34.1.401

39.	Abbott RJ, Rieseberg LH. Hybrid Speciation. Chichester, UK: John Wiley &amp; Sons, Ltd; 2001. doi:10.1002/9780470015902.a0001753.pub2

40.	Rieseberg LH, Linder CR, Seiler GJ. Chromosomal and genic barriers to introgression in Helianthus. Genetics. 1995;141: 1163–1171. 

41.	Schwarzbach AE, Donovan LA, Rieseberg LH. Transgressive character expression in a hybrid sunflower species. Am. J. Bot. 2001;88: 270–277. 

42.	Vereecken NJ, Cozzolino S, Schiestl FP. Hybrid floral scent novelty drives pollinator shift in sexually deceptive orchids. BMC Evol Biol. 2010;10: 103. doi:10.1186/1471-2148-10-103

43.	Mameli G, López-Alvarado J, Farris E, Susanna A, Filigheddu R, Garcia-Jacas N. The role of parental and hybrid species in multiple introgression events: evidence of homoploid hybrid speciation in Centaurea (Cardueae, Asteraceae). Bot. J. Linn. Soc. 2014;175: 453–467. doi:10.1111/boj.12177

44.	Chase MW, Paun O, Fay MF. Hybridization and speciation in angiosperms: arole for pollinator shifts? J. Biol. 2010;9: 21. doi:10.1186/jbiol231

45.	Grant V. Pollination systems as isolating mechanisms in angiosperms. Evolution. 1949;3: 82–97. doi:10.1111/j.1558-5646.1949.tb00007.x

46.	Segraves KA, Thompson JN. Plant polyploidy and pollination: floral traits and insect visits to diploid and tetraploid Heuchera grossulariifolia. Evolution. 2017;53: 1114–1127. doi:10.1111/j.1558-5646.1999.tb04526.x

47.	Moe AM, Weiblen GD. Pollinator-mediated reproductive isolation among dioecious fig species (Ficus, Moraceae). Evolution. 2012;66: 3710–3721. doi:10.1111/j.1558-5646.2012.01727.x

48.	Selz OM, Thommen R, Maan ME, Seehausen O. Behavioural isolation may facilitate homoploid hybrid speciation in cichlid fish. J Evol Biol. 2013;27: 275–289. doi:10.1111/jeb.12287

49.	Schumer M, Powell DL, Delclós PJ, Squire M, Cui R, Andolfatto P, et al. Assortative mating and persistent reproductive isolation in hybrids. Proc Natl Acad Sci USA. 2017;114: 10936–10941. doi:10.1073/pnas.1711238114

50.	Gaeta RT, Chris Pires J. Homoeologous recombination in allopolyploids: the polyploid ratchet. New Phytol. 2010;186: 18–28. doi:10.1111/j.1469-8137.2009.03089.x

51.	Hvala JA, Frayer ME, Payseur BA. Signatures of hybridization and speciation in genomic patterns of ancestry. Evolution. 2018;72: 1540–1552. doi:10.1111/evo.13509

52.	Rieseberg L, Sinervo B, Linder C, Ungerer M, Arias D. Role of Gene Interactions in Hybrid Speciation: Evidence from Ancient and Experimental Hybrids. Science. 1996;272: 741–745. 

53.	Stukenbrock EH, Christiansen FB, Hansen TT, Dutheil JY, Schierup MH. Fusion of two divergent fungal individuals led to the recent emergence of a unique widespread pathogen species. Proc Natl Acad Sci USA. 2012;109: 10954–10959. doi:10.1073/pnas.1201403109

54.	Schumer M, Brandvain Y. Determining epistatic selection in admixed populations. Mol Ecol. 2016;25: 2577–2591. doi:10.1111/mec.13641

55.	Sankararaman S, Mallick S, Dannemann M, Prüfer K, Kelso J, Pääbo S, et al. The genomic landscape of Neanderthal ancestry in present-day humans. Nature. 2014;507: 354–357. doi:10.1038/nature12961

56.	Eroukhmanoff F, Bailey RI, Elgvin TO, Hermansen JS, Runemark A, Trier CN, et al. Resolution of conflict between parental genomes in a hybrid species. Manuscript. doi: https://doi.org/10.1101/102970

57.	Barton NH. The consequences of an introgression event. Mol. Ecol. 2018.: 4973–4975. doi:10.1111/mec.14950

58.	Martin SH, Davey JW, Salazar C, Jiggins CD. Recombination rate variation shapes barriers to introgression across butterfly genomes. PLoS Biol. 2019;17: e2006288. doi:10.1371/journal.pbio.2006288

59.	Brandvain Y, Kenney AM, Flagel L, Coop G, Sweigart AL. Speciation and introgression between Mimulus nasutus and Mimulus guttatus. PLoS Genet. 2014;10: e1004410. doi:10.1371/journal.pgen.1004410

60.	JANOUŠEK V, MUNCLINGER P, WANG L, Teeter KC, TUCKER PK. Functional organization of the genome may shape the species boundary in the house mouse. Mol. Biol. Evol. 2015;32: 1208–1220. doi:10.1093/molbev/msv011

61.	Juric I, Aeschbacher S, Coop G. The Strength of Selection against Neanderthal Introgression. PLoS Genet. 2016;12: e1006340. doi:10.1371/journal.pgen.1006340

62.	Schumer M, Cui R, Powell DL, Dresner R, Rosenthal GG, Andolfatto P. High-resolution mapping reveals hundreds of genetic incompatibilities in hybridizing fish species. eLife. 2014;3: 610–55. doi:10.7554/eLife.02535

63.	Liu S, Luo J, Chai J, Ren L, Zhou Y, Huang F, et al. Genomic incompatibilities in the diploid and tetraploid offspring of the goldfish × common carp cross. Proc Natl Acad Sci USA. 2016;113: 1327–1332. doi:10.1073/pnas.1512955113

64.	Trier CN, Hermansen JS, Sætre G-P, Bailey RI. Evidence for Mito-Nuclear and Sex-Linked Reproductive Barriers between the Hybrid Italian Sparrow and Its Parent Species. PLoS Genet. 2014;10: e1004075–10. doi:10.1371/journal.pgen.1004075

65.	Giordano L, Sillo F, Garbelotto M, Gonthier P. Mitonuclear interactions may contribute to fitness of fungal hybrids. Sci Rep. 2018;8: 134. doi:10.1038/s41598-018-19922-w

66.	Case AL, Finseth FR, Barr CM, Fishman L. Selfish evolution of cytonuclear hybrid incompatibility in Mimulus. Proc Biol Sci. 2016;283: 20161493. doi:10.1098/rspb.2016.1493

67.	David WM, Mitchell DL, Walter RB. DNA repair in hybrid fish of the genus Xiphophorus. Comp Biochem Physiol C Toxicol Pharmacol. 2004;138: 301–309. doi:10.1016/j.cca.2004.07.006

68.	Coyne JA. Mutation rates in hybrids between sibling species of Drosophila. Heredity. 1989;63 ( Pt 2): 155–162. 

69.	Avila V, Chavarrías D, Sánchez E, Manrique A, López-Fanjul C, García-Dorado A. Increase of the spontaneous mutation rate in a long-term experiment with Drosophila melanogaster. Genetics. 2006;173: 267–277. doi:10.1534/genetics.106.056200

70.	Bashir T, Sailer C, Gerber F, Loganathan N, Bhoopalan H, Eichenberger C, et al. Hybridization alters spontaneous mutation rates in a parent-of-origin-dependent fashion in Arabidopsis. Plant Physiol. 2014;165: 424–437. doi:10.1104/pp.114.238451

71.	Dennenmoser S, Sedlazeck FJ, Iwaszkiewicz E, Li X-Y, Altmüller J, Nolte AW. Copy number increases of transposable elements and protein-coding genes in an invasive fish of hybrid origin. Mol Ecol. 2017;26: 4712–4724. doi:10.1111/mec.14134

72.	Dion-Cote AM, Renaut S, Normandeau E, Bernatchez L. RNA-seq Reveals Transcriptomic Shock Involving Transposable Elements Reactivation in Hybrids of Young Lake Whitefish Species. Mol. Biol. Evol. 2014;31: 1188–1199. doi:10.1093/molbev/msu069

73.	Senerchia N, Felber F, Parisod C. Genome reorganization in F1 hybrids uncovers the role of retrotransposons in reproductive isolation. Proc. R. Soc. Lond. Biol. 2015;282: 20142874–20142874. doi:10.1098/rspb.2014.2874

74.	Ostberg CO, Hauser L, Pritchard VL, Garza JC, Naish KA. Chromosome rearrangements, recombination suppression, and limited segregation distortion in hybrids between Yellowstone cutthroat trout (Oncorhynchus clarkii bouvieri) and rainbow trout (O. mykiss). BMC Genomics. 2013;14: 570. doi:10.1186/1471-2164-14-570

75.	Hirai H, Hirai Y, Morimoto M, Kaneko A, Kamanaka Y, Koga A. Night Monkey Hybrids Exhibit De Novo Genomic and Karyotypic Alterations: The First Such Case in Primates. Genome Biol. Evol. 2017;9: 945–955. doi:10.1093/gbe/evx058

76.	Barkan A, Martienssen RA. Inactivation of maize transposon Mu suppresses a mutant phenotype by activating an outward-reading promoter near the end of Mu1. Proc Natl Acad Sci USA. 1991;88: 3502–3506. doi:10.1073/pnas.88.8.3502

77.	Raizada MN, Benito M-I, Walbot V. The MuDR transposon terminal inverted repeat contains a complex plant promoter directing distinct somatic and germinal programs. The Plant Journal. 2008;25: 79–91. doi:10.1111/j.1365-313X.2001.00939.x

78.	Lim KY, Matyasek R, Kovarik A, Leitch AR. Genome evolution in allotetraploid Nicotiana. Biological Journal of the Linnean Society. 2004;82: 599–606. doi:10.1111/j.1095-8312.2004.00344.x

79.	Baack EJ, Whitney KD, Rieseberg LH. Hybridization and genome size evolution: timing and magnitude of nuclear DNA content increases in Helianthus homoploid hybrid species. New Phytol. 2005;167: 623–630. doi:10.1111/j.1469-8137.2005.01433.x

80.	Leitch IJ, Hanson L, Lim KY, Kovarik A, Chase MW, Clarkson JJ, et al. The ups and downs of genome size evolution in polyploid species of Nicotiana (Solanaceae). Ann Bot. 2008;101: 805–814. doi:10.1093/aob/mcm326

81.	Wolfe KH. Yesterday's polyploids and the mystery of diploidization. Nat Rev Genet. 2001;2: 333–341. doi:10.1038/35072009

82.	Freeling M, Scanlon MJ, Fowler JE. Fractionation and subfunctionalization following genome duplications: mechanisms that drive gene content and their consequences. Current Opinion in Genetics &amp; Development. 2015;35: 110–118. doi:10.1016/j.gde.2015.11.002

83.	Sankoff D, Zheng C, Zhu Q. The collapse of gene complement following whole genome duplication. BMC Genomics. 2010;11: 313. doi:10.1186/1471-2164-11-313

84.	Edger PP, Poorten TJ, VanBuren R, Hardigan MA, Colle M, McKain MR, et al. Origin and evolution of the octoploid strawberry genome. Nature Genetics. 2019;66: 17. doi:10.1038/s41588-019-0356-4

85.	Edger PP, Smith R, McKain MR, Cooley AM, Vallejo-Marín M, Yuan Y, et al. Subgenome Dominance in an Interspecific Hybrid, Synthetic Allopolyploid, and a 140-Year-Old Naturally Established Neo-Allopolyploid Monkeyflower. The Plant Cell. 2017;29: 2150–2167. doi:10.1105/tpc.17.00010

86.	Xu C, Bai Y, Lin X, Zhao N, Hu L, Gong Z, et al. Genome-wide disruption of gene expression in allopolyploids but not hybrids of rice subspecies. Molecular Biology and Evolution. 2014;31: 1066–1076. doi:10.1093/molbev/msu085

87.	Renaut S, Nolte AW, Bernatchez L. Gene Expression Divergence and Hybrid Misexpression between Lake Whitefish Species Pairs (Coregonus spp. Salmonidae). Molecular Biology and Evolution. 2nd ed. 2009;26: 925–936. doi:10.1093/molbev/msp017

88.	Buggs RJA, Zhang L, Miles N, Tate JA, Gao L, Wei W, et al. Transcriptomic shock generates evolutionary novelty in a newly formed, natural allopolyploid plant. Curr Biol. 2011;21: 551–556. doi:10.1016/j.cub.2011.02.016

89.	Ha M, Lu J, Tian L, Ramachandran V, Kasschau KD, Chapman EJ, et al. Small RNAs serve as a genetic buffer against genomic shock in Arabidopsis interspecific hybrids and allopolyploids. Proc Natl Acad Sci USA. 2009;106: 17835–17840. doi:10.1073/pnas.0907003106

90.	Mallet J. Hybridization as an invasion of the genome. Trends in Ecology &amp; Evolution. 2005;20: 229–237. doi:10.1016/j.tree.2005.02.010

91.	Charlesworth D. Plant Sex Chromosomes. Annu Rev Plant Biol. 2016;67: 397–420. doi:10.1146/annurev-arplant-043015-111911

92.	Rieseberg LH. Chromosomal rearrangements and speciation. Trends in Ecology &amp; Evolution. 2001;16: 351–358. 

93.	Levin DA. The long wait for hybrid sterility in flowering plants. New Phytol. 2nd ed. 2012;196: 666–670. doi:10.1111/j.1469-8137.2012.04309.x

94.	Haldane JBS. Sex ratio and unisexual sterility in hybrid animals. Journal of Genetics. Springer India; 1922;12: 101–109. doi:10.1007/BF02983075

95.	Coyne JA, Orr HA. Patterns of Speciation in Drosophila. Evolution. 1989;43: 362. doi:10.2307/2409213

96.	Turelli M, Orr HA. The dominance theory of Haldane's rule. Genetics. 1995;140: 389–402. 

97.	Runemark A, Eroukhmanoff F, Nava-Bolaños A, Hermansen JS, Meier JI. Hybridization, sex-specific genomic architecture and local adaptation. Philos Trans R Soc Lond, B, Biol Sci. 2018;373: 20170419. doi:10.1098/rstb.2017.0419

98.	Payseur BA, Rieseberg LH. A genomic perspective on hybridization and speciation. Abbott RJ, Barton NH, Good JM, editors. Mol Ecol. 2016;25: 2337–2360. doi:10.1111/mec.13557

99.	Lynch M, Walsh B. Genetics and Analysis of Quantitative Traits. Sinauer; 1998. 

100.	Masly JP, Presgraves DC. High-resolution genome-wide dissection of the two rules of speciation in Drosophila. Barton NH, editor. PLoS Biol. 2007;5: e243. doi:10.1371/journal.pbio.0050243

101.	Mank JE, Hosken DJ, Wedell N. Conflict on the sex chromosomes: cause, effect, and complexity. Cold Spring Harbor Perspectives in Biology. 2014;6: a017715–a017715. doi:10.1101/cshperspect.a017715

102.	Brys R, Vanden Broeck A, Mergeay J, Jacquemyn H. The contribution of mating system variation to reproductive isolation in two closely related Centaurium species (Gentianaceae) with a generalized flower morphology. Evolution. 2014;68: 1281–1293. doi:10.1111/evo.12345

103.	Levin DA. Minority Cytotype Exclusion in Local Plant Populations. Taxon. 1975;24: 35. doi:10.2307/1218997

104.	Schardl CL, Craven KD. Interspecific hybridization in plant-associated fungi and oomycetes: a review. Mol Ecol. 2003;12: 2861–2873. 

105.	Charlton ND, Craven KD, Afkhami ME, Hall BA, Ghimire SR, Young CA. Interspecific hybridization and bioactive alkaloid variation increases diversity in endophytic Epichloëspecies of Bromus laevipes. FEMS Microbiology Ecology. 2014;90: 276–289. doi:10.1111/1574-6941.12393

106.	Brochmann C, Brysting AK, Alsos IG, Borgen L, Grundt HH, Scheen AC, et al. Polyploidy in arctic plants. Biological Journal of the Linnean Society. 2004;82: 521–536. doi:10.1111/j.1095-8312.2004.00337.x

107.	Marques DA, Meier JI, Seehausen O. A combinatorial view on speciation and adaptive radiation. Trends in Ecology &amp; Evolution. In press 

108.	Buggs RJA, Doust AN, Tate JA, Koh J, Soltis K, Feltus FA, et al. Gene loss and silencing in Tragopogon miscellus (Asteraceae): comparison of natural and synthetic allotetraploids. Heredity. 2009;103: 73–81. doi:10.1038/hdy.2009.24

109.	Jay P, Whibley A, Frézal L, Rodríguez de Cara MÁ, Nowell RW, Mallet J, et al. Supergene Evolution Triggered by the Introgression of a Chromosomal Inversion. Curr Biol. 2018;28: 1839–1845.e3. doi:10.1016/j.cub.2018.04.072

110.	Yeaman S. Genomic rearrangements and the evolution of clusters of locally adaptive loci. Proc Natl Acad Sci USA. 2013;110: E1743–E1751. doi:10.1073/pnas.1219381110

111.	Wu C-I. The genic view of the process of speciation. J Evol Biol. 2001;14: 851–865. doi:10.1046/j.1420-9101.2001.00335.x

112.	Harrison RG, Larson EL. Hybridization, introgression, and the nature of species boundaries. J Hered. 2014;105 Suppl 1: 795–809. doi:10.1093/jhered/esu033

113.	Teeter KC, Payseur BA, Harris LW, Bakewell MA, Thibodeau LM, O'Brien JE, et al. Genome-wide patterns of gene flow across a house mouse hybrid zone. Genome Res. 2008;18: 67–76. doi:10.1101/gr.6757907

114.	Hooper DM, Griffith SC, Price TD. Sex chromosome inversions enforce reproductive isolation across an avian hybrid zone. Mol Ecol. 2018;21: 610. doi:10.1111/mec.14874

115.	Vallejo-Marín M, Buggs RJA, Cooley AM, Puzey JR. Speciation by genome duplication: Repeated origins and genomic composition of the recently formed allopolyploid species Mimulus peregrinus. Evolution. 2015;69: 1487–1500. doi:10.1111/evo.12678

116.	Pritchard JK, Stephens M, Donnelly P. Inference of population structure using multilocus genotype data. Genetics. 2000;155: 945–959. 

117.	Alexander DH, Novembre J, Lange K. Fast model-based estimation of ancestry in unrelated individuals. Genome Res. 2009;19: 1655–1664. doi:10.1101/gr.094052.109

118.	Lawson DJ, Hellenthal G, Myers S, Falush D. Inference of population structure using dense haplotype data. PLoS Genet. 2012;8: e1002453. doi:10.1371/journal.pgen.1002453

119.	Lawson DJ, van Dorp L, Falush D. A tutorial on how not to over-interpret STRUCTURE and ADMIXTURE bar plots. Nature Comm. 2018;9: 3258. doi:10.1038/s41467-018-05257-7

120.	Kulathinal RJ, Stevison LS, Noor MAF. The genomics of speciation in Drosophila: diversity, divergence, and introgression estimated using low-coverage genome sequencing. PLoS Genet. 2009;5: e1000550. doi:10.1371/journal.pgen.1000550

121.	Green RE, Krause J, Briggs AW, Maricic T, Stenzel U, Kircher M, et al. A draft sequence of the Neandertal genome. Science. 2010;328: 710–722. doi:10.1126/science.1188021

122.	Durand EY, Patterson N, Reich D, Slatkin M. Testing for Ancient Admixture between Closely Related Populations. Molecular Biology and Evolution. 2011;28: 2239–2252. doi:10.1093/molbev/msr048

123.	Peter BM. Admixture, Population Structure, and F-Statistics. Genetics. 2016;202: 1485–1501. doi:10.1534/genetics.115.183913

124.	Reich D, Thangaraj K, Patterson N, Price AL, Singh L. Reconstructing Indian population history. Nature. 2009;461: 489–494. doi:10.1038/nature08365

125.	Martin SH, Davey JW, Jiggins CD. Evaluating the Use of ABBA-BABA Statistics to Locate Introgressed Loci. Mol. Biol. Evol. 2014;32: 244–257. doi:10.1093/molbev/msu269

126.	Pease JB, Hahn MW. Detection and Polarization of Introgression in a Five-Taxon Phylogeny. Syst. Biol. 2015;64: 651–662. doi:10.1093/sysbio/syv023

127.	Eaton DAR, Ree RH. Inferring phylogeny and introgression using RADseq data: an example from flowering plants (Pedicularis: Orobanchaceae). Syst. Biol. 2013;62: 689–706. doi:10.1093/sysbio/syt032

128.	Pickrell JK, Pritchard JK. Inference of population splits and mixtures from genome-wide allele frequency data. PLoS Genet. 2012;8: e1002967. doi:10.1371/journal.pgen.1002967

129.	Patterson N, Moorjani P, Luo Y, Mallick S, Rohland N, Zhan Y, et al. Ancient admixture in human history. Genetics. 2012;192: 1065–1093. doi:10.1534/genetics.112.145037

130.	Lipson M, Loh P-R, Levin A, Reich D, Patterson N, Berger B. Efficient Moment-Based Inference of Admixture Parameters and Sources of Gene Flow. Mol. Biol. Evol. 2013;30: 1788–1802. doi:10.1093/molbev/mst099

131.	Yu Y, Barnett RM, Nakhleh L. Parsimonious inference of hybridization in the presence of incomplete lineage sorting. Syst. Biol. 2013;62: 738–751. doi:10.1093/sysbio/syt037

132.	Wen D, Yu Y, Nakhleh L. Bayesian Inference of Reticulate Phylogenies under the Multispecies Network Coalescent. PLoS Genet. 2016;12: e1006006. doi:10.1371/journal.pgen.1006006

133.	Moorjani P, Patterson N, Hirschhorn JN, Keinan A, Hao L, Atzmon G, et al. The History of African Gene Flow into Southern Europeans, Levantines, and Jews. PLoS Genet. 2011;7: e1001373. doi:10.1371/journal.pgen.1001373

134.	Moorjani P, Sankararaman S, Fu Q, Przeworski M, Patterson N, Reich D. A genetic method for dating ancient genomes provides a direct estimate of human generation interval in the last 45,000 years. Proc Natl Acad Sci USA. 2016;113: 5652–5657. doi:10.1073/pnas.1514696113

135.	Loh P-R, Lipson M, Patterson N, Moorjani P, Pickrell JK, Reich D, et al. Inferring Admixture Histories of Human Populations Using Linkage Disequilibrium. Genetics. 2013;193: 1233–1254. doi:10.1534/genetics.112.147330

136.	Sankararaman S, Patterson N, Li H, Pääbo S, Reich D. The date of interbreeding between Neandertals and modern humans. PLoS Genet. 2012;8: e1002947. doi:10.1371/journal.pgen.1002947

137.	Pinho C, Hey J. Divergence with Gene Flow: Models and Data. Annu Rev Ecol Evol Syst. 2010;41: 215–230. doi:10.1146/annurev-ecolsys-102209-144644

138.	Excoffier L, Dupanloup I, Huerta-Sánchez E, Sousa VC, Foll M. Robust demographic inference from genomic and SNP data. PLoS Genet. 2013;9: e1003905. doi:10.1371/journal.pgen.1003905

139.	Gutenkunst RN, Hernandez RD, Williamson SH, Bustamante CD. Inferring the joint demographic history of multiple populations from multidimensional SNP frequency data. PLoS Genet. 2009;5: e1000695. doi:10.1371/journal.pgen.1000695

140.	Beaumont MA. Approximate Bayesian Computation in Evolution and Ecology. Annu Rev Ecol Evol Syst. 2010;41: 379–406. doi:10.1146/annurev-ecolsys-102209-144621

141.	Theunert C, Slatkin M. Distinguishing recent admixture from ancestral population structure. Genome Biol. Evol. 2017;9: 427–437. doi:10.1093/gbe/evx018</text>
      <sha1>ofbrlx65xsbw6wpb6c41u0jphpyrnaf</sha1>
    </revision>
    <revision>
      <id>7469</id>
      <parentid>7467</parentid>
      <timestamp>2019-03-26T06:29:21Z</timestamp>
      <contributor>
        <username>T Shafee</username>
        <id>80</id>
      </contributor>
      <comment>image as svg</comment>
      <model>wikitext</model>
      <format>text/x-wiki</format>
      <text xml:space="preserve" bytes="61663">{{author
|first1       = Anna
|last1        = Runemark
|department1  = Department of Biology
|institution1 = [[WP:Lund University|Lund University]]
|address1     = 11800 Lund, Sweden
|username1    = User:annarunemark
|orcid1       = https://orcid.org/0000-0002-8976-5530

|first2       = Mario
|last2        = Vallejo-Marin
|department2  = Biological and Environmental Sciences
|institution2 = [[WP:University of Stirling|University of Stirling]]
|address2     = Stirling FK9 4LA, Scotland, UK
|username2    = User:Mvallejomarin
|orcid2       = https://orcid.org/0000-0002-5663-8025

|first3       = Joana I
|last3        = Meier
|department3  = Department of Zoology
|institution3 = [[WP:University of Cambridge|University of Cambridge]]
|address3     = Trinity Lane, Cambridge CB2 1TN, UK
|username3    = User:Joanam
|orcid3       = https://orcid.org/0000-0001-7726-2875
}}

==Abstract==
Hybridization is the process where genetically closely related species mate and produce offspring with admixed genomes. The genomic revolution has shown that hybridization is an important source of novel variation. Although most hybrids are sterile or less fit than their parents, some may be survive and reproduce and enable the transfer of adaptive variants across the species boundary, or even result in the formation of novel lineages. There are two main variants of hybrid species genomes: allopolyploid, which have one full chromosome set from each parent species, and homoploid, which are a mosaic of the parent species with no increase in chromosome number. The establishment of hybrid species requires the development of reproductive isolation against parental species. Allopolyploid species often have strong intrinsic reproductive barriers due to differences in chromosome number. Homoploid hybrids can sort the intrinsic barriers that isolate the parent species from each other so that a subset of these isolate the hybrid species against each parent species, or gain pre-mating extrinsic isolation from ecological differences. Hybrid species may face problems arising from incompatible combinations of genes derived from different parent species. During the process of genome stabilization selection for compatible combinations results in fixation of compatible ancestry block combinations within the hybrid species.

==Background==
Genetic exchange between species can impede biodiversity because gene flow between diverging species counteracts their differentiation and hybridization between recently diverged species can lead to loss of genetic adapations or species fusion [1]. Traditionally, zoologists have viewed hybridization as maladaptive sexual preferences [2] which resulted in breaking up co-adapted gene complexes [3]. In contrast, plant biologists recognized early on that hybridization can sometimes be an important evolutionary force increasing biodiversity [4,5]. Recently, evidence has been accumulating showing that hybridization is also an important evolutionary force in animals [1,6,7]. Hybridization can enrich the genetic diversity of introgressed taxon, lead to introgression of beneficial genetic variation or even generate new hybrid species [1]. Hybridization is now also known to contribute to the evolutionary potential in several textbook examples of adaptive radiation, including the ''Geospiza'' Galapagos finches [8], African ''Haplochromis'' cichlid fishes [9], ''Heliconius'' butterflies [10-12] and Hawaiian ''Madiinae'' tarweeds and silverswords [13]. Here we review the evolutionary outcomes of hybridization and the properties of genomes of hybrid species. 

===Evolutionary outcomes of hybridization===
There are several potential evolutionary outcomes of hybridization (Fig. 1). If hybrids are not viable or sterile, hybridization will not affect the parent species, except perhaps for a reduction in their reproductive success [14,15]. In contrast, if the fitness of hybrids is as high or even higher than the fitness of one or both parent taxa, hybrids may displace the parent taxa and the hybridizing taxa may fuse (speciation reversal, [16,17]; Fig. 1). If the fitness of hybrids is reduced but non-zero, hybrid zones may emerge in the contact zone of the taxa [18]. Hybridization may contribute novel variation through rare hybrids backcrossing with parental species. Such introgressive hybridization may enable selectively beneficial alleles to be transferred across species boundaries even in species pairs that remain distinct in spite of occassional gene flow [19,20]. In some cases hybrids may evolve into new hybrid species with reproductive isolation to both parent taxa [21,22]. Below we describe the evolutionary outcomes of hybridisation that result in hybrid genomes.

[[File:Figure1 Potential evolutionary outcomes of hybridization.jpg|thumb|Figure 1 Potential evolutionary outcomes of hybridization]]

===Adaptive introgression===
When rare hybrids backcross with parent species alleles coding for traits that are beneficial for both parental specis can be transferred across species boundaries, even if parent species remain distinct taxa. This process is referred to as adaptive introgression. Examples of adaptive traits that have been transferred via introgression include a resistance gene that was transferred from the mosquito ''Anopheles gambiae'' to ''A. coluzzii'' [20] and the red warning wing colouration trait in ''Heliconius'' butterflies that is under natural selection from predators which has been introgressed from e.g. ''H. melpomene'' to ''H. timareta'' [23] and other ''Heliconius'' species [19]. In the plant ''Arabidopsis arenosa'' some of the alleles conferring adaptation to drought and phytotoxic levels of metal have been introgressed from ''A. lyrata'' [24]. Even in humans there is evidence for adaptive introgression of e.g. immunity alleles, skin pigmentation alleles and alleles conferring adaptation to high altitude environments from Neanderthal and Denisovans [25].

===What is a hybrid species?===
One of the potential evolutionary outcomes of hybridisation is the establishment of a novel, reproductively isolated lineage, i.e., a hybrid species [1,21]. A hybrid species has an admixed genome and forms stable genetically distinct populations [21]. Some researchers argue that evidence of a hybridization-derived basis for reproductive isolation should be an additional defining criterion of a hybrid species [26], but see [27]. This stricter definition includes polyploid hybrid taxa but only encompasses a handful of well studied homoploid hybrid species e.g. the butterfly  ''Heliconius heurippa'' [10-12], the Italian sparrow ''Passer italiae'' [28], and three ''Helianthus'' sunflower species [29] because for most suggested examples of homoploid hybrid speciation, the genetic basis of reproductive isolation is still unknown [26].

Hybrid species can occupy an ecological niche different to those of the parents and may be isolated from the parent species primarily through pre-mating barriers (introgressive speciation, c.f. [30]). Hybrid species may also be reproductively isolated from the parent species through sorting of incompatibilities leading to new combinations of parental alleles that are incompatible with both parent species but compatible within the hybrid taxon (recombinatorial hybrid speciation, [21]). A recombinatorial hybrid taxon typically also has a substantial proportion of the genome derived from the minority parent, although variation exist both between taxa and within lineages of hybrid taxa, see e.g. [31,32]. 

===Homoploid and polyploid hybrid speciation===
In general, hybrid species can arise from two major types of hybrid speciation, defined by whether the speciation event is associated with genome duplication (polyploidy) or not. Homoploid hybrid speciation is defined as the evolution of a new hybrid species with reproductive isolation to both parent taxa without change of ploidy, i.e. number of chromosome sets (Fig. 2) [1]. The genomes of homoploid hybrid species are mosaics of the parent genomes as ancestry tracts from the parent species are broken up by recombination [27,29,33-37]. In the case of polyploid hybrid speciation, hybridisation is associated with genome duplication, resulting in increased ploidy compared to their parental taxa (Fig. 2). This form of hybrid speciation is more common in plants than in animals [38]. Polyploid hybrids can be instantly isolated from their parental species through chromosome number differences [38], but reproductive isolation against parent species is harder to achieve for homoploid hybrids where karyotype differences do not contribute to intrinsic isolation.

[[File:Figure2 Homoploid and allopolyploid hybridization.svg|thumb|Figure 2. Shematical representation of homoploid and allopolyploid hybrid speciation.]]

===Reproductive isolation against parent species===
To successfully establish as a hybrid species, reproductive isolation against both parent species is required [1,26,39]. This reproductive isolation can arise from either intrinsic postzygotic incompatibilities frequently causing inviability or sterility, or from extrinsic ecological incompatibilities where back crosses have reduced fitness [22]. Work on ''Helianthus'' sunflowers has revealed that pre-existing structural differences [35,40], in combination with hybridization induced structural differences [35] can cause reproductive isolation against the parent species. Sorting of incompatibilities between parent species, where one subset of these isolates the hybrid taxon against one parent and a different subset isolates it against the other parent, has resulted in the reproductively isolated Italian sparrow [28].

Ecological barriers against parent species may arise as by-products of ecological differentiation. Hybrid species have been shown to adapt to novel ecological niches through transgressive traits [41], or through novel combinations of ecological traits from the parent species [42]. Differences in habitat use [41] or in phenology [43] will result in some degree of reproductive isolation against parent species. In plants, pollinator mediated isolation resulting from changes in floral characteristics may be an important ecological barrier [44-47]. Premating isolation generated from assortative mating between hybrids has been reported in several taxa. In African cichlid fish, experimental hybrids displayed combinations of parental traits and preferences which resulted in hybrids predominantly mating with other hybrids [48]. A similar pattern was found in Galapagos finches where a specific hybrid beak shape and song are thought to have been important [8], and hybrid ''Heliconius'' butterflies preferred the hybrid wing patterning over that of both parent species [12]. In ''Xiphophorus'' swordtail fish strong ancestry assortative mating maintained a hybrid genetic cluster separate for 25 generations, but disappeared under manipulated conditions [49]. Hence, under some conditions mate choice could form important reproductive barriers to gene flow.

===Hybrid genomes and genome stabilization===
Hybridization can have many different outcomes. Hybrid speciation results in reproductive isolation against both parent species and genomes that evolve indepently from those of the parent species. Introgressive hybridization can transfer important novel variants into genomes of a species that remains distinct from the other taxa in spite of occasional gene flow. Here we refer to both these types of hybridization derived genomes as hybrid genomes. Following initial hybridization, introgression tracts, the genetic blocks inherited from each parent species, are broken down with successive generations and recombination events. Recombination is more frequent in homoploid hybrid genomes than in allopolyploid hybrid genomes. In allopolyploids, recombination can destabilize the karyotype and lead to aberrant meiotic behavior and reduced fertility, but may also generate novel gene combinations and advantageous phenotypic traits [50]. Once hybridization between the hybrid taxon and its parent taxa ceases, different ancestry blocks or introgression tracts may become fixed, a process referred to as «genome stabilization» (Fig. 3). Some introgression tracts are removed by selection against incompatibilities and others are fixed. Theoretical models on hybrid zones suggest that recombination is suppressed near genes conferring reproductive isolation [51]. The strength of the supression is affected by the form of selection, dominance, and whether the locus was situated on an autosome or sex chromosome [51]. The time to genome stabilization is variable. Fixation of ancestry blocks was found to be rapid in experimental hybrid ''Helianthus'' sunflower species genomes [52], and the genome stabilization of hybrid sunflower species is estimated to take hundreds of generations [33]. In ''Zymoseptoria'' fungi genomes were stabilized within ca. 400 generations [53], whereas in hybrid ''Xiphophorus'' swordtail genomes [54] genome stabilization was not achieved until after ca. 2000 and 2500 generations. Few Neanderthal regions have fixed in human genomes during the ca 2000 generations after hybridization [55], and segregating incompatibilities are present in the hybrid Italian sparrow approximately 5000 generations after the initial hybridization event [56]. 

The balance between alleles and allelic combinations providing favourable phenotypic characters and the strength of selection against intrinsic incompatibilities determine what introgression tracts will be inherited from which parent species upon hybridization [20,57,58]; (Fig.3). An insecticide resistance region was retained following a hybridization event in the mosquito ''A. coluzzi'' [20], suggesting a role for selection in maintaining favourable introgressed regions. The local recombination rate is important for the likelihood of introgression because in the case of widespread incompatibilities, introgressed alleles are more likely to recombine away from incompatibilities in high recombination regions. This pattern has been detected in ''Mimulus'' plants [59], in ''Mus domesticus'' house mice [60], in humans [61] and in ''Xiphophorus'' swordtail fish [31]. In addition to recombination rate, the coupling to incompatible loci may be important for the likelihood of retention of introgressed material [57]. 

[[File:Figure3 Hybrid genome stabilization.jpg|thumb|Figure 3. Schematical representation of the process of hybrid genome stabilization.]]

Genome-wide incompatibilities have been identified in swordtail fish [62], chimeric genes and mutations of orthologous genes cause incompatibilities in early generation experimental ''Cyprinidae'' goldfish - carp hybrids [63] and mito-nuclear incompatibilies are found to have a key role e.g. in Italian sparrows [32,64], fungus [65] and cyto-nuclear incompatibilities in ''Mimulus'' plants [66]. Evidence from altered expression patterns in synthetic hybrids and missing gene combinations in a hybrid species also suggest that DNA-repair [32,63,67] and genes involved in mutagenesis and cancer related pathways [63] may cause incompatibilities in hybrids. Genome formation in hybrid species is shaped by selection against incompatible combinations [31,54,57]. Schumer and Brandvain found that hybridization-derived regions on average are less constrained than the rest of the genome [54]. During the process of hybrid genome stabilization minor parent genome content overrepresented in high recombination areas, both in swordtail fish and in humans [31]. In Italian sparrows, incompatible combinations have been purged through selective retention of ancestral sites [56].

The hybrid origin may affect genome structure and properties. It has been shown to increase mutation rates [68-70], to activate transposable elements [71-73], and to induce chromosomal rearrangements [74,75]. Increased transposon activation, as proposed in McClintock's ‘genomic shock’ theory, could result in alterations to gene expression. Transposable elements may, in addition to altering gene products if inserted into a gene, also alter promoter activity for genes if inserted upstream of the coding regions, or may induce gene silencing as a result of gene disruption [76,77]. For allopolyploid genomes chromosomal rearrangements may result from the ”genomic shock” induced by hybridisation, with more distantly related species being more prone to genome reorganisations e.g. in ''Nicotiana'' [78]. Chromosomal rearrangements resulting from either genomic shock or recombination events between non-homologous subgenomes may cause genome sizes to either increase or decrease [79]. Both increases and decreases were found in the ''Nicotiana'' genus, and were not related to the age since hybridization [80]. 

Following genome duplication in allopolyploids, the genome goes through diploidization, which is a process in which the genome is rearranged to act as a meiotic diploid [81,82]. After such diploidization, much of the genome is lost due to genome fractionation, the loss-of-function of one or the other of the newly duplicated genes [82,83]. In a meta analysis, Sankoff and collaborators found evidence consistent with reduction-resistant pairs and a concentration functional genes on a single chromosome and suggest that the reduction process partly is constrained [83].

A related allopolyploid specific phenomenon is sub genome dominance. For example, in the octoploid ''Fragaria'' strawberry, one of the four subgenomes is dominant and has significantly greater gene content, more frequently has its genes expressed, and exchanges between homoeologous chromosomes are biased in favor of this subgenome, as compared with the other subgenomes [84]. This study also showed that certain traits, e.g. disease-resistance, are controlled by the dominant subgenome to a high extent [84]. A proposed mechanism of how subgenome dominance arises, suggests that relative dominance is related to the density of transposable elements in each subgenome. Subgenomes with higher transposable element density tend to behave submissivley relative to the other subgenomes when brought together in the allopolyploid genome ([82] and [85]). Interestingly, subgenome dominance can arise immediately in allopolyploids, as shown in synthetic and recently evolved monkeyflowers [85].  

In addition to these changes to genome structure and properties, studies of allopolyploid rice and whitefish suggest that patterns of gene expression may be disrupted in hybrid species [86,87]. Studies of synthetic and natural allopolyploids of  Tragopogon miscellus show that gene expression is less strictly regulated directly after hybridization, and that novel patterns of expression emerge and are stabilized during 40 generations [88]. While expression variation in miRNAs alters gene expression and affects growth in the natural allopolyploid ''Arabidopsis suecica'' and experimental lineages, inheritance of siRNAs is stable and maintains chromatin and genome stability [89], potentially buffering against a transcriptomic shock.

===In what taxa is hybridization common?===
While there is evidence for hybridization in an increasing number of taxa, sampling is not evenly distributed, and few general conclusions about the relative prevalence of hybridization can be drawn. One pattern that emerges is that hybridization is more frequent in plants where it occurs in 25% of the species, whereas it only occurs in 10% of animal species [90]. Most plants, as well as many groups of animals, lack heteromorphic sex chromosomes [91]. The absence of  heteromorphic sex chromosomes results in slower accumulation of reproductive isolation [92,93], and may hence enable hybridization between phylogenetically more distant taxa. Empirical evidence for Haldane’s rule [94] stating that when F1 offspring of two different animal races one sex is absent, rare, or sterile, that sex is the heterozygous sex” supports a role for heteromorphic sex chromosomes in hybrid sterility and inviability. A closely related observation is the large X effect stating that there is a disproportionate contribution of the X/Z-chromosome in fitness reduction of heterogametic hybrids [95]. These patterns likely arise as recessive alleles with deleterious effects in hybrids have a stronger impacts on the heterogametic than the homogametic sex, due to hemizygous expression [96]. In taxa with well-differentiated sex chromosomes, Haldane’s rule has shown to be close to universal, and heteromorphic sex chromosomes show reduced introgression on the X in XY (see [97] for a review). In line with a role for heteromorphic sex chromosomes in constraining hybrid genome formation, elevated differentiation on sex chromosomes has been observed in both ZW and XY systems [98]. This pattern may reflect the lower effective population sizes and higher suceptibility to drift on the sex chromosomes [99], the elevated frequency of loci involved in reproductive isolation [100] and/or the heightened conflict on sex chromosomes [101]. Findings of selection for uniparental inheritance of e.g. mitonuclear loci residing on the Z chromosome in hybrid Italian sparrows [32] is consistent with compatible sex chromosomes being important for the formation of a viable hybrid genomes. 

There are also several ecological factors that affect the probability of hybridization. Generally, hybridization is more frequently observed in species with external fertilization including plants but also fishes, than in internally fertilized clades [4]. In plants, autonomous selfing may prevent hybridization, and breeding system may also affect the frequency of heterospecific pollen transfer [102]. Paradoxically, the ability to self-pollinate may also act in favour of stabilising allopolyploid taxa by providing a compatible mate (itself) in the early stages of allopolyploid speciation when rare cytotypes are at a reproductive disadvantage due to inter-cytotype mating [103]. In fungi, hybrids can be generated by asexual fusion of cells or hyphae [104] in addition to mechanisms available to plants and animals. Such fusion of vegetative cells and subsequent parasexual mating with mitotic crossover may generate recombined hybrid cells [104]. Fungal hybridization may also result in asexual hybrid species, as ''Epichloe'' fungi where hybrids species are asexual while nonhybrids include both asexual and sexual species [105]. Interestingly, artic floras harbour an unusually high proportion of allopolyploid plants [106], suggesting that these hybrid taxa could have an advantage in extreme environments, potentially through reducing the negative effects of inbreeding. Hence both genomic architecture and ecological properties may affect the probability of hybrid genome formation.

===What genes and genomic regions are affected by hybridization?===
Genetic exchange can occur between populations or incipient species diverging in geographical proximity (primary hybridization) or between divergent taxa that come into secondary contact (secondary hybridization). Secondary hybridization is expected to have a greater potential to contribute beneficial alleles or generate novelty than primary hybridization because more divergent alleles are combined in secondary hybridization and are thus more likely to have a large fitness effect or to generate transgressive phenotypes [107]. 

The proportion of the genome that is inherited from a minority parent varies strongly among and within species. After the initial ploidization event the representation is 50% in many polyploid taxa, although parental gene copies are successively lost and might bias the contribution to one majority parent genome [108]. Relatively equal parental contributions are also found in some homoploid hybrid species [36]. Interestingly there may also be variation in parental contribution within a hybrid species. In both swordtail fish and Italian sparrows there are populations which differ strongly in what proportions of the parent genomes they have inherited [31,32]. 

Patterns of introgression can vary strongly across the genome, even over short chromosomal distances. Examples of adaptive introgression of well defined regions, include an inversed region containing genes involved in insecticide resistance [20] and introgression of a divergent, inverted chromosomal segment has resulted in a ”super gene” that encodes mimicry polymorphism in the butterfly ''Heliconius numata'' [109]. These findings are consistent with models suggesting that genomic rearrangements are important for the coupling of locally adaptive loci [110]. Genes and genomic regions that are adaptive may be readily introgressed between species e.g. in hybrid zones if they are not linked to incompatibility loci. This often referred to semi-permeable species boundaries [18,111,112], and examples include e.g. genes involved in olfaction that are introgressed across a mouse ''M. musculus'' and ''M. domesticus'' hybrid zone [113]. In hybrid zones with mainly permeable species boundaries, patterns of introgressed regions enable deducing what genomic regions involved in incompatibilities and reproductive isolation c.f. [114].


===Conclusions and future directions===
Hybridization is a common phenomenon with a wide range of consequences. These include both the formation of novel hybrid species which are reproductively isolated from their parent species and where the admixed genomes undergo independent evolution, and introgression of adaptive variants across species boundaries in species that remain distinct in spite of occassional gene flow. The divergent genetic material in admixed genomes of hybrid taxa enable adaptation to novel environments and niches. When the divergent genomes of two species come together, incompatible combinations may reduce fitness. As hybridization is frequent, the advantage of novel adaptive trait combinations often override the negative effects from incompatibilities and enable hybrid lineages to purge these incompatibilities during the process of genome stabilization.

While the last decades have provided ample evidence for that hybridization is common and contributes novel species and enables adaptation, many questions remain. How long does it take for a hybrid genome to stabilize and why is there variation in time to genome stabilization [33,54]? To what extent are hybrid genomes shaped by selection for compatibility? Is there a tendency for reversal towards one parent species during genome stabilization in homoploid hybrids? Does minority parent ancestry typically remain primarily in high recombination tracts c.f. [31] or are there generally stable solutions with high contributions from both parent species across the genome c.f. [32]? What are the relative effects of hybridization vs. polyploidization in generating new phenotypes during allopolyploid speciation? Does time to stabilization differ between homoploid and allopolyploid hybrid taxa? Are most orthologous genes lost over time in allopolyploid hybrids leaving only the ones where it is advantageous to have both as double copies c.f. [79,108]? Does genome size in allopolyploids vary predictably with taxon age or does this vary as in the Nicotiana  [80]? Hybrid genomes, including that of many individuals of our own species [55] are important components of biodiversity and hybrid origin may spur adaptation. Future investigations into the properties of hybrid genomes will improve our understanding of the potential of hybridization to produce novel adaptive variation.


----

==Box: Detecting and studying hybridization with genomic tools==

Many empirical case studies start with exploratory detection of putative hybrid taxa or individuals with genomic clustering approaches, such as STRUCTURE [116], ADMIXTURE [117] or fineSTRUCTURE [118]. These methods infer a user-specified number of genetic groups from the data and assign each individual to one or a mix of these groups. This method can be applied to closely related taxa without having to preassign individuals to taxa and may thus be particularly useful in the study of closely related taxa or species complexes. However, uneven sampling of the parental taxa or different amounts of drift in the included taxa may lead to erroneous conclusions about evidence for hybridization [119]. 

If genomic data of multiple species is available, phylogenetic methods may be better suited to identify introgression. Introgressive hybridization leads to gene trees that are discordant from the species tree, whereby introgressed individuals are phylogenetically closer to the source of introgression than to their non-introgressed conspecifics. Such discordant gene trees can also arise by chance through incomplete lineage sorting, particularly if the species compared are still young. Therefore, discordant gene trees are only evidence of introgression if a the gene tree produced by excess allele sharing between the hybridizing taxa is strongly overrepresented compared to alternative discordant gene trees. An entire suite of methods have been developed to detect such excess allele sharing between hybridizing taxa, including Patterson’s D statstics or ABBA-BABA tests [120-122] or f-statistics [123,124]. Modified versions of these tests can be used to infer introgressed genomic regions [125], the direction of gene flow [126,127] or the amount of gene flow (Reich et al. 2009). These methods can also be used to infer the relative timing of introgression with the length of the introgressed tracts [9]. 
For datasets with a large number of taxa it may be difficult to compute all possible test of hybridization. In such cases, graph construction methods may be better suited [128-130]. These methods reconstruct complex phylogenetic models with hybridization that best fit the genetic relationships among the sampled taxa and provide estimates for drift and introgression. Other phylogenetic network methods that incomplete lineage sorting and hybridization may also help [131,132].

Methods based on linkage disequilibrium decay can be used to date recent admixture events as over time ancestry tracts are continuously broken down by recombination [129,133-136]. 
A different approach is to use demographic modelling to find the simplification of the evolutionary history of the studied taxa [137]. Demographic modeling should only be applied to small sets of taxa because with increasing number of taxa model complexity increases and the number of model parameters such as timing, amounts and direction of gene flow, and population sizes and split times can quickly become too high. The fit of the demographic models to the data can be assessed with the site frequency spectrum [138,139] or with summary statistics in an Approximate Bayesian Computation framework [140]. It is also possible to gain more power by combining information from linkage disequilibrium decay patterns and the allele frequency spectrum [141].

----


==Glossary==

Ancestry block/introgression tracts: a region in the genome of a hybrid where all alleles are inherited from the same parent species.

Allopolyploid species: a polyploid hybrid species where the two chromosome sets are derived from different parent species.

Backcrossing: crossing of a hybrid with one of its parent species. 

Genome stabilization: the process by which different ancestry blocks or introgression tracts become fixed within a hybrid species when hybridization between the hybrid taxon and its parent taxa has ceased.

Hybrid: offspring resulting from interbreeding between two genetically distinct taxa, e.g. breeds or species.

Hybrid genome: The genome of a hybrid individual, characterized by the presence of ancestry tracts form different species. In this review we focus mainly on hybrid genomes that result in separate lineages.

Hybrid zone: geographical area in which two taxa (e.g. species or breeds) interbreed resulting in hybrid offspring.

Homoploid hybridization: the formation of  a hybrid with no change in chromosome number.

Incomplete lineage sorting: when gene trees produced by single polymorphic sites or genetic regions deviate from the species level tree by chance. Such deviations between gene and species trees can arise from random fixation of alleles that were segregating in the ancestor. At each gene tree, taxa that fixed the same allele will show closer phylogenetic similarity than taxa that fixed different alleles.

Introgressive hybridization: hybridization resulting in the transfer of a gene or genetic tract from one species into the gene pool of another species by repeated backcrossing.

Linkage disequilibrium: the non-random association of alleles at different loci in a given population. The association can arise either through physical linkage for genes residing on the same chromosome, or through coinheritance of unlinked loci.

Polyploid hybridization: the formation of a hybrid involving whole genome duplication.

Postzygotic incompatibilities: intrinsic postmating barriers. These include both mechanical and other incompatibilities preventing egg fertilization, and hybrid inviability and/or sterility arising from incompatible combinations of genes, whereas extrinsic incompatibilities arise when trait combinations lead to reduced ecological fitness in the hybrid offspring.

Pre-mating barriers: Factors that make individuals more likely to mate with members of their own taxon than of another taxon or prevent mating between the taxa. Examples include sexual traits and preferences that differ between the two taxa, mechanical mismatch during copulation, or mating at different times or in different habitats.

Reproductive isolation: the presence of barriers to successful crossbreeding. Barriers can be classified in a number of ways depending on their timing and mechanism. For example, barriers can occur classified depending whether they act before zygote formation (prezygotic; e.g. pollinator isolation) or after zygote formation (postzygotic; e.g. hybrid inviability). They can also be classified by whether they act in the form of intrinsic barriers reducing viability or fertility in hybrid offspring or extrinsic barriers where hybrid offspring are ecologically less fit than the parents and selected against.

Recombination rate: Recombination is a process during meiosis or mitosis by which pieces of homologous chromosomes are broken and recombined to new combinations. The frequency or rate of such recombination varies across the genome.

Recombinatorial hybrid speciation: the process by which a hybrid taxon develops reproductive isolation from the parent species through sorting of incompatibilities leading to combinations that are incompatible with both parent species but compatible within the hybrid taxon.

Transgressive segregation: extreme phenotypes in hybrids, exceeding trait values of both parent lineages.


== Wikipedia links ==
*[[w:Hybrid_(biology)| Hybrid]]
*[[w:Polyploidy | Polyploidy]]
*[[w:Haldane%27s_rule | Haldane's rule]]
*[[w:Genetic_recombination | Recombination]]

=References=
&lt;references/&gt;
[[Category:PLOS Genetics drafts]]


1.	Abbott R, Albach D, Ansell S, Arntzen JW, Baird SJE, Bierne N, et al. Hybridization and speciation. J Evol Biol. 2013;26: 229–246. doi:10.1111/j.1420-9101.2012.02599.x

2.	Fisher RA. The genetical theory of natural selection. Oxford: Clarendon Press; 1930. doi:10.5962/bhl.title.27468

3.	Mayr E. Animal Species and Evolution. Cambridge, MA and London, England: Harvard University Press; 1963. doi:10.4159/harvard.9780674865327

4.	Stebbins GL. The Role of Hybridization in Evolution. Proc. Am. Philos. Soc. 1959;103: 231–251. 

5.	Andersson E, Stebbins GL. Hybridization as an evolutionary stimulus. Evolution. 1954;4: 378–388. 

6.	Arnold ML. Natural hybridization and evolution. Oxford: Oxford University Press; 1997. 

7.	Mallet J, Besansky N, Hahn MW. How reticulated are species? BioEssays. 2015;38: 140–149. doi:10.1002/bies.201500149

8.	Lamichhaney S, Han F, Webster MT, Andersson L, Grant BR, Grant PR. Rapid hybrid speciation in Darwin's finches. Science. 2018;359: 224–228. doi:10.1126/science.aao4593

9.	Meier JI, Marques DA, Mwaiko S, Wagner CE, Excoffier L, Seehausen O. Ancient hybridization fuels rapid cichlid fish adaptive radiations. Nature Comm. 2017;8: 1–11. doi:10.1038/ncomms14363

10.	Mavárez J, Salazar CA, Bermingham E, Salcedo C, Jiggins CD, Linares M. Speciation by hybridization in Heliconius butterflies. Nature. 2006;441: 868–871. doi:10.1038/nature04738

11.	Salazar C, Baxter SW, Pardo-Diaz C, Wu G, Surridge A, Linares M, et al. Genetic evidence for hybrid trait speciation in heliconius butterflies. PLoS Genet. 2010;6: e1000930. doi:10.1371/journal.pgen.1000930

12.	Melo MC, Salazar C, Jiggins CD, Linares M. Assortative mating preferences among hybrids offers a route to hybrid speciation. Evolution.  2009;63: 1660–1665. doi:10.1111/j.1558-5646.2009.00633.x

13.	Carlquist S, Baldwin BG, Carr GD. Hybridization in Madiinae. Tarweeds and silverswords. Evolution of the Madiinae. BG Baldwin and GD Carr (Eds). Missouri Botancial Garden Press, St Louis; 2003. pp. 79–104. 

14.	Wolf DE, Takebayashi N, Rieseberg LH. Predicting the Risk of Extinction through Hybridization. Conserv. Biol. 2001;15: 1039–1053. doi:10.1046/j.1523-1739.2001.0150041039.x

15.	Prentis PJ, White EM, Radford IJ, Lowe AJ, Clarke AR. Can hybridization cause local extinction: a case for demographic swamping of the Australian native Senecio pinnatifolius by the invasive Senecio madagascariensis? New Phytol. 2007;176: 902–912. doi:10.1111/j.1469-8137.2007.02217.x

16.	Rhymer JM, Simberloff D. Extinction by hybridization and introgression. Annu. Rev. Ecol. Evol. Syst. 1996;27: 83–109. doi:10.1146/annurev.ecolsys.27.1.83

17.	Seehausen O. Conservation: losing biodiversity by reverse speciation. Curr. Biol. 2006;16: R334–7. doi:10.1016/j.cub.2006.03.080

18.	Harrison RG. Hybrid zones Windows on evolutionary process. Oxford Surveys in Evolutionary Biology. 1990;7: 69–128. 

19.	Consortium THG. Butterfly genome reveals promiscuous exchange of mimicry adaptations among species. Nature. 2012;487: 94–98. doi:10.1038/nature11041

20.	Hanemaaijer MJ, Collier TC, Chang A, Shott CC, Houston PD, Schmidt H, et al. The fate of genes that cross species boundaries after a major hybridization event in a natural mosquito population. Mol Ecol. 2018;27: 4978–4990. doi:10.1111/mec.14947

21.	Mallet J. Hybrid speciation. Nature. 2007;446: 279–283. doi:10.1038/nature05706

22.	Vallejo-Marín M, Hiscock SJ. Hybridization and hybrid speciation under global change. New Phytol. 2016;211: 1170–1187. doi:10.1111/nph.14004

23.	Pardo-Diaz C, Salazar C, Baxter SW, Merot C, Figueiredo-Ready W, Joron M, et al. Adaptive introgression across species boundaries in Heliconius butterflies. PLoS Genet. 2012;8: e1002752. doi:10.1371/journal.pgen.1002752

24.	Arnold BJ, Lahner B, DaCosta JM, Weisman CM, Hollister JD, Salt DE, et al. Borrowed alleles and convergence in serpentine adaptation. Proc Natl Acad Sci USA. 2016;113: 8320–8325. doi:10.1073/pnas.1600405113

25.	Racimo F, Sankararaman S, Nielsen R, Huerta-Sánchez E. Evidence for archaic adaptive introgression in humans. Nature Rev. Genet. 2015;16: 359–371. doi:10.1038/nrg3936

26.	Schumer M, Rosenthal GG, Andolfatto P. How common is homoploid hybrid speciation? Evolution. 2014;68: 1553–1560. doi:10.1111/evo.12399

27.	Nieto Feliner G, Álvarez I, Fuertes-Aguilar J, Heuertz M, Marques I, Moharrek F, et al. Is homoploid hybrid speciation that rare? An empiricist's view. Heredity. 2017;118: 513–516. doi:10.1038/hdy.2017.7

28.	Hermansen JS, Haas F, Trier CN, Bailey RI, Nederbragt AJ, Marzal A, et al. Hybrid speciation through sorting of parental incompatibilities in Italian sparrows. Mol Ecol. 2014;23: 5831–5842. doi:10.1111/mec.12910

29.	Rieseberg LH. Major Ecological Transitions in Wild Sunflowers Facilitated by Hybridization. Science. 2003;301: 1211–1216. doi:10.1126/science.1086949

30.	Grant V. A genomic perspective on hybridization and speciation. New York: John Wiley &amp; Sons; 1981. Available: ISBN-13: 978-0231051132

31.	Schumer M, Xu C, Powell DL, Durvasula A, Skov L, Holland C, et al. Natural selection interacts with recombination to shape the evolution of hybrid genomes. Science. 2018;360: 656–660. doi:10.1126/science.aar3684

32.	Runemark A, Trier CN, Eroukhmanoff F, Hermansen JS, Matschiner M, Ravinet M, et al. Variation and constraints in hybrid genome formation. Nature Ecol. Evol. 2018;20: 229. doi:10.1038/s41559-017-0437-7

33.	Buerkle CA, Rieseberg LH. The rate of genome stabilization in homoploid hybrid species. Evolution. 2008;62: 266–275. doi:10.1111/j.1558-5646.2007.00267.x

34.	Ungerer MC, Baird SJ, Pan J, Rieseberg LH. Rapid hybrid speciation in wild sunflowers. Proc.Natl. Acad. Sci. U. S. A. 1998;95: 11757–11762. 

35.	Lai Z, Nakazato T, Salmaso M, Burke JM, Tang S, Knapp SJ, et al. Extensive chromosomal repatterning and the evolution of sterility barriers in hybrid sunflower species. Genetics. 2005;171: 291–303. doi:10.1534/genetics.105.042242

36.	Elgvin TO, Trier CN, Tørresen OK, Hagen IJ, Lien S, Nederbragt AJ, et al. The genomic mosaicism of hybrid speciation. Sci. Adv. 2017;3: e1602996. doi:10.1126/sciadv.1602996

37.	Nolte, A. W., Freyhof, J., Stemshorn, K. C. &amp; Tautz, D. An invasive lineage of sculpins, Cottus sp. (Pisces, Teleostei) in the Rhine with new habitat adaptations has originated from hybridization between old phylogeographic groups. Proc. R. Soc. Lond. Biol.2005; 272: 2379–2387.

38.	Otto SP, Whitton J. Polyploid incidence and evolution. Annu Rev Genet. 2000;34: 401–437. doi:10.1146/annurev.genet.34.1.401

39.	Abbott RJ, Rieseberg LH. Hybrid Speciation. Chichester, UK: John Wiley &amp; Sons, Ltd; 2001. doi:10.1002/9780470015902.a0001753.pub2

40.	Rieseberg LH, Linder CR, Seiler GJ. Chromosomal and genic barriers to introgression in Helianthus. Genetics. 1995;141: 1163–1171. 

41.	Schwarzbach AE, Donovan LA, Rieseberg LH. Transgressive character expression in a hybrid sunflower species. Am. J. Bot. 2001;88: 270–277. 

42.	Vereecken NJ, Cozzolino S, Schiestl FP. Hybrid floral scent novelty drives pollinator shift in sexually deceptive orchids. BMC Evol Biol. 2010;10: 103. doi:10.1186/1471-2148-10-103

43.	Mameli G, López-Alvarado J, Farris E, Susanna A, Filigheddu R, Garcia-Jacas N. The role of parental and hybrid species in multiple introgression events: evidence of homoploid hybrid speciation in Centaurea (Cardueae, Asteraceae). Bot. J. Linn. Soc. 2014;175: 453–467. doi:10.1111/boj.12177

44.	Chase MW, Paun O, Fay MF. Hybridization and speciation in angiosperms: arole for pollinator shifts? J. Biol. 2010;9: 21. doi:10.1186/jbiol231

45.	Grant V. Pollination systems as isolating mechanisms in angiosperms. Evolution. 1949;3: 82–97. doi:10.1111/j.1558-5646.1949.tb00007.x

46.	Segraves KA, Thompson JN. Plant polyploidy and pollination: floral traits and insect visits to diploid and tetraploid Heuchera grossulariifolia. Evolution. 2017;53: 1114–1127. doi:10.1111/j.1558-5646.1999.tb04526.x

47.	Moe AM, Weiblen GD. Pollinator-mediated reproductive isolation among dioecious fig species (Ficus, Moraceae). Evolution. 2012;66: 3710–3721. doi:10.1111/j.1558-5646.2012.01727.x

48.	Selz OM, Thommen R, Maan ME, Seehausen O. Behavioural isolation may facilitate homoploid hybrid speciation in cichlid fish. J Evol Biol. 2013;27: 275–289. doi:10.1111/jeb.12287

49.	Schumer M, Powell DL, Delclós PJ, Squire M, Cui R, Andolfatto P, et al. Assortative mating and persistent reproductive isolation in hybrids. Proc Natl Acad Sci USA. 2017;114: 10936–10941. doi:10.1073/pnas.1711238114

50.	Gaeta RT, Chris Pires J. Homoeologous recombination in allopolyploids: the polyploid ratchet. New Phytol. 2010;186: 18–28. doi:10.1111/j.1469-8137.2009.03089.x

51.	Hvala JA, Frayer ME, Payseur BA. Signatures of hybridization and speciation in genomic patterns of ancestry. Evolution. 2018;72: 1540–1552. doi:10.1111/evo.13509

52.	Rieseberg L, Sinervo B, Linder C, Ungerer M, Arias D. Role of Gene Interactions in Hybrid Speciation: Evidence from Ancient and Experimental Hybrids. Science. 1996;272: 741–745. 

53.	Stukenbrock EH, Christiansen FB, Hansen TT, Dutheil JY, Schierup MH. Fusion of two divergent fungal individuals led to the recent emergence of a unique widespread pathogen species. Proc Natl Acad Sci USA. 2012;109: 10954–10959. doi:10.1073/pnas.1201403109

54.	Schumer M, Brandvain Y. Determining epistatic selection in admixed populations. Mol Ecol. 2016;25: 2577–2591. doi:10.1111/mec.13641

55.	Sankararaman S, Mallick S, Dannemann M, Prüfer K, Kelso J, Pääbo S, et al. The genomic landscape of Neanderthal ancestry in present-day humans. Nature. 2014;507: 354–357. doi:10.1038/nature12961

56.	Eroukhmanoff F, Bailey RI, Elgvin TO, Hermansen JS, Runemark A, Trier CN, et al. Resolution of conflict between parental genomes in a hybrid species. Manuscript. doi: https://doi.org/10.1101/102970

57.	Barton NH. The consequences of an introgression event. Mol. Ecol. 2018.: 4973–4975. doi:10.1111/mec.14950

58.	Martin SH, Davey JW, Salazar C, Jiggins CD. Recombination rate variation shapes barriers to introgression across butterfly genomes. PLoS Biol. 2019;17: e2006288. doi:10.1371/journal.pbio.2006288

59.	Brandvain Y, Kenney AM, Flagel L, Coop G, Sweigart AL. Speciation and introgression between Mimulus nasutus and Mimulus guttatus. PLoS Genet. 2014;10: e1004410. doi:10.1371/journal.pgen.1004410

60.	JANOUŠEK V, MUNCLINGER P, WANG L, Teeter KC, TUCKER PK. Functional organization of the genome may shape the species boundary in the house mouse. Mol. Biol. Evol. 2015;32: 1208–1220. doi:10.1093/molbev/msv011

61.	Juric I, Aeschbacher S, Coop G. The Strength of Selection against Neanderthal Introgression. PLoS Genet. 2016;12: e1006340. doi:10.1371/journal.pgen.1006340

62.	Schumer M, Cui R, Powell DL, Dresner R, Rosenthal GG, Andolfatto P. High-resolution mapping reveals hundreds of genetic incompatibilities in hybridizing fish species. eLife. 2014;3: 610–55. doi:10.7554/eLife.02535

63.	Liu S, Luo J, Chai J, Ren L, Zhou Y, Huang F, et al. Genomic incompatibilities in the diploid and tetraploid offspring of the goldfish × common carp cross. Proc Natl Acad Sci USA. 2016;113: 1327–1332. doi:10.1073/pnas.1512955113

64.	Trier CN, Hermansen JS, Sætre G-P, Bailey RI. Evidence for Mito-Nuclear and Sex-Linked Reproductive Barriers between the Hybrid Italian Sparrow and Its Parent Species. PLoS Genet. 2014;10: e1004075–10. doi:10.1371/journal.pgen.1004075

65.	Giordano L, Sillo F, Garbelotto M, Gonthier P. Mitonuclear interactions may contribute to fitness of fungal hybrids. Sci Rep. 2018;8: 134. doi:10.1038/s41598-018-19922-w

66.	Case AL, Finseth FR, Barr CM, Fishman L. Selfish evolution of cytonuclear hybrid incompatibility in Mimulus. Proc Biol Sci. 2016;283: 20161493. doi:10.1098/rspb.2016.1493

67.	David WM, Mitchell DL, Walter RB. DNA repair in hybrid fish of the genus Xiphophorus. Comp Biochem Physiol C Toxicol Pharmacol. 2004;138: 301–309. doi:10.1016/j.cca.2004.07.006

68.	Coyne JA. Mutation rates in hybrids between sibling species of Drosophila. Heredity. 1989;63 ( Pt 2): 155–162. 

69.	Avila V, Chavarrías D, Sánchez E, Manrique A, López-Fanjul C, García-Dorado A. Increase of the spontaneous mutation rate in a long-term experiment with Drosophila melanogaster. Genetics. 2006;173: 267–277. doi:10.1534/genetics.106.056200

70.	Bashir T, Sailer C, Gerber F, Loganathan N, Bhoopalan H, Eichenberger C, et al. Hybridization alters spontaneous mutation rates in a parent-of-origin-dependent fashion in Arabidopsis. Plant Physiol. 2014;165: 424–437. doi:10.1104/pp.114.238451

71.	Dennenmoser S, Sedlazeck FJ, Iwaszkiewicz E, Li X-Y, Altmüller J, Nolte AW. Copy number increases of transposable elements and protein-coding genes in an invasive fish of hybrid origin. Mol Ecol. 2017;26: 4712–4724. doi:10.1111/mec.14134

72.	Dion-Cote AM, Renaut S, Normandeau E, Bernatchez L. RNA-seq Reveals Transcriptomic Shock Involving Transposable Elements Reactivation in Hybrids of Young Lake Whitefish Species. Mol. Biol. Evol. 2014;31: 1188–1199. doi:10.1093/molbev/msu069

73.	Senerchia N, Felber F, Parisod C. Genome reorganization in F1 hybrids uncovers the role of retrotransposons in reproductive isolation. Proc. R. Soc. Lond. Biol. 2015;282: 20142874–20142874. doi:10.1098/rspb.2014.2874

74.	Ostberg CO, Hauser L, Pritchard VL, Garza JC, Naish KA. Chromosome rearrangements, recombination suppression, and limited segregation distortion in hybrids between Yellowstone cutthroat trout (Oncorhynchus clarkii bouvieri) and rainbow trout (O. mykiss). BMC Genomics. 2013;14: 570. doi:10.1186/1471-2164-14-570

75.	Hirai H, Hirai Y, Morimoto M, Kaneko A, Kamanaka Y, Koga A. Night Monkey Hybrids Exhibit De Novo Genomic and Karyotypic Alterations: The First Such Case in Primates. Genome Biol. Evol. 2017;9: 945–955. doi:10.1093/gbe/evx058

76.	Barkan A, Martienssen RA. Inactivation of maize transposon Mu suppresses a mutant phenotype by activating an outward-reading promoter near the end of Mu1. Proc Natl Acad Sci USA. 1991;88: 3502–3506. doi:10.1073/pnas.88.8.3502

77.	Raizada MN, Benito M-I, Walbot V. The MuDR transposon terminal inverted repeat contains a complex plant promoter directing distinct somatic and germinal programs. The Plant Journal. 2008;25: 79–91. doi:10.1111/j.1365-313X.2001.00939.x

78.	Lim KY, Matyasek R, Kovarik A, Leitch AR. Genome evolution in allotetraploid Nicotiana. Biological Journal of the Linnean Society. 2004;82: 599–606. doi:10.1111/j.1095-8312.2004.00344.x

79.	Baack EJ, Whitney KD, Rieseberg LH. Hybridization and genome size evolution: timing and magnitude of nuclear DNA content increases in Helianthus homoploid hybrid species. New Phytol. 2005;167: 623–630. doi:10.1111/j.1469-8137.2005.01433.x

80.	Leitch IJ, Hanson L, Lim KY, Kovarik A, Chase MW, Clarkson JJ, et al. The ups and downs of genome size evolution in polyploid species of Nicotiana (Solanaceae). Ann Bot. 2008;101: 805–814. doi:10.1093/aob/mcm326

81.	Wolfe KH. Yesterday's polyploids and the mystery of diploidization. Nat Rev Genet. 2001;2: 333–341. doi:10.1038/35072009

82.	Freeling M, Scanlon MJ, Fowler JE. Fractionation and subfunctionalization following genome duplications: mechanisms that drive gene content and their consequences. Current Opinion in Genetics &amp; Development. 2015;35: 110–118. doi:10.1016/j.gde.2015.11.002

83.	Sankoff D, Zheng C, Zhu Q. The collapse of gene complement following whole genome duplication. BMC Genomics. 2010;11: 313. doi:10.1186/1471-2164-11-313

84.	Edger PP, Poorten TJ, VanBuren R, Hardigan MA, Colle M, McKain MR, et al. Origin and evolution of the octoploid strawberry genome. Nature Genetics. 2019;66: 17. doi:10.1038/s41588-019-0356-4

85.	Edger PP, Smith R, McKain MR, Cooley AM, Vallejo-Marín M, Yuan Y, et al. Subgenome Dominance in an Interspecific Hybrid, Synthetic Allopolyploid, and a 140-Year-Old Naturally Established Neo-Allopolyploid Monkeyflower. The Plant Cell. 2017;29: 2150–2167. doi:10.1105/tpc.17.00010

86.	Xu C, Bai Y, Lin X, Zhao N, Hu L, Gong Z, et al. Genome-wide disruption of gene expression in allopolyploids but not hybrids of rice subspecies. Molecular Biology and Evolution. 2014;31: 1066–1076. doi:10.1093/molbev/msu085

87.	Renaut S, Nolte AW, Bernatchez L. Gene Expression Divergence and Hybrid Misexpression between Lake Whitefish Species Pairs (Coregonus spp. Salmonidae). Molecular Biology and Evolution. 2nd ed. 2009;26: 925–936. doi:10.1093/molbev/msp017

88.	Buggs RJA, Zhang L, Miles N, Tate JA, Gao L, Wei W, et al. Transcriptomic shock generates evolutionary novelty in a newly formed, natural allopolyploid plant. Curr Biol. 2011;21: 551–556. doi:10.1016/j.cub.2011.02.016

89.	Ha M, Lu J, Tian L, Ramachandran V, Kasschau KD, Chapman EJ, et al. Small RNAs serve as a genetic buffer against genomic shock in Arabidopsis interspecific hybrids and allopolyploids. Proc Natl Acad Sci USA. 2009;106: 17835–17840. doi:10.1073/pnas.0907003106

90.	Mallet J. Hybridization as an invasion of the genome. Trends in Ecology &amp; Evolution. 2005;20: 229–237. doi:10.1016/j.tree.2005.02.010

91.	Charlesworth D. Plant Sex Chromosomes. Annu Rev Plant Biol. 2016;67: 397–420. doi:10.1146/annurev-arplant-043015-111911

92.	Rieseberg LH. Chromosomal rearrangements and speciation. Trends in Ecology &amp; Evolution. 2001;16: 351–358. 

93.	Levin DA. The long wait for hybrid sterility in flowering plants. New Phytol. 2nd ed. 2012;196: 666–670. doi:10.1111/j.1469-8137.2012.04309.x

94.	Haldane JBS. Sex ratio and unisexual sterility in hybrid animals. Journal of Genetics. Springer India; 1922;12: 101–109. doi:10.1007/BF02983075

95.	Coyne JA, Orr HA. Patterns of Speciation in Drosophila. Evolution. 1989;43: 362. doi:10.2307/2409213

96.	Turelli M, Orr HA. The dominance theory of Haldane's rule. Genetics. 1995;140: 389–402. 

97.	Runemark A, Eroukhmanoff F, Nava-Bolaños A, Hermansen JS, Meier JI. Hybridization, sex-specific genomic architecture and local adaptation. Philos Trans R Soc Lond, B, Biol Sci. 2018;373: 20170419. doi:10.1098/rstb.2017.0419

98.	Payseur BA, Rieseberg LH. A genomic perspective on hybridization and speciation. Abbott RJ, Barton NH, Good JM, editors. Mol Ecol. 2016;25: 2337–2360. doi:10.1111/mec.13557

99.	Lynch M, Walsh B. Genetics and Analysis of Quantitative Traits. Sinauer; 1998. 

100.	Masly JP, Presgraves DC. High-resolution genome-wide dissection of the two rules of speciation in Drosophila. Barton NH, editor. PLoS Biol. 2007;5: e243. doi:10.1371/journal.pbio.0050243

101.	Mank JE, Hosken DJ, Wedell N. Conflict on the sex chromosomes: cause, effect, and complexity. Cold Spring Harbor Perspectives in Biology. 2014;6: a017715–a017715. doi:10.1101/cshperspect.a017715

102.	Brys R, Vanden Broeck A, Mergeay J, Jacquemyn H. The contribution of mating system variation to reproductive isolation in two closely related Centaurium species (Gentianaceae) with a generalized flower morphology. Evolution. 2014;68: 1281–1293. doi:10.1111/evo.12345

103.	Levin DA. Minority Cytotype Exclusion in Local Plant Populations. Taxon. 1975;24: 35. doi:10.2307/1218997

104.	Schardl CL, Craven KD. Interspecific hybridization in plant-associated fungi and oomycetes: a review. Mol Ecol. 2003;12: 2861–2873. 

105.	Charlton ND, Craven KD, Afkhami ME, Hall BA, Ghimire SR, Young CA. Interspecific hybridization and bioactive alkaloid variation increases diversity in endophytic Epichloëspecies of Bromus laevipes. FEMS Microbiology Ecology. 2014;90: 276–289. doi:10.1111/1574-6941.12393

106.	Brochmann C, Brysting AK, Alsos IG, Borgen L, Grundt HH, Scheen AC, et al. Polyploidy in arctic plants. Biological Journal of the Linnean Society. 2004;82: 521–536. doi:10.1111/j.1095-8312.2004.00337.x

107.	Marques DA, Meier JI, Seehausen O. A combinatorial view on speciation and adaptive radiation. Trends in Ecology &amp; Evolution. In press 

108.	Buggs RJA, Doust AN, Tate JA, Koh J, Soltis K, Feltus FA, et al. Gene loss and silencing in Tragopogon miscellus (Asteraceae): comparison of natural and synthetic allotetraploids. Heredity. 2009;103: 73–81. doi:10.1038/hdy.2009.24

109.	Jay P, Whibley A, Frézal L, Rodríguez de Cara MÁ, Nowell RW, Mallet J, et al. Supergene Evolution Triggered by the Introgression of a Chromosomal Inversion. Curr Biol. 2018;28: 1839–1845.e3. doi:10.1016/j.cub.2018.04.072

110.	Yeaman S. Genomic rearrangements and the evolution of clusters of locally adaptive loci. Proc Natl Acad Sci USA. 2013;110: E1743–E1751. doi:10.1073/pnas.1219381110

111.	Wu C-I. The genic view of the process of speciation. J Evol Biol. 2001;14: 851–865. doi:10.1046/j.1420-9101.2001.00335.x

112.	Harrison RG, Larson EL. Hybridization, introgression, and the nature of species boundaries. J Hered. 2014;105 Suppl 1: 795–809. doi:10.1093/jhered/esu033

113.	Teeter KC, Payseur BA, Harris LW, Bakewell MA, Thibodeau LM, O'Brien JE, et al. Genome-wide patterns of gene flow across a house mouse hybrid zone. Genome Res. 2008;18: 67–76. doi:10.1101/gr.6757907

114.	Hooper DM, Griffith SC, Price TD. Sex chromosome inversions enforce reproductive isolation across an avian hybrid zone. Mol Ecol. 2018;21: 610. doi:10.1111/mec.14874

115.	Vallejo-Marín M, Buggs RJA, Cooley AM, Puzey JR. Speciation by genome duplication: Repeated origins and genomic composition of the recently formed allopolyploid species Mimulus peregrinus. Evolution. 2015;69: 1487–1500. doi:10.1111/evo.12678

116.	Pritchard JK, Stephens M, Donnelly P. Inference of population structure using multilocus genotype data. Genetics. 2000;155: 945–959. 

117.	Alexander DH, Novembre J, Lange K. Fast model-based estimation of ancestry in unrelated individuals. Genome Res. 2009;19: 1655–1664. doi:10.1101/gr.094052.109

118.	Lawson DJ, Hellenthal G, Myers S, Falush D. Inference of population structure using dense haplotype data. PLoS Genet. 2012;8: e1002453. doi:10.1371/journal.pgen.1002453

119.	Lawson DJ, van Dorp L, Falush D. A tutorial on how not to over-interpret STRUCTURE and ADMIXTURE bar plots. Nature Comm. 2018;9: 3258. doi:10.1038/s41467-018-05257-7

120.	Kulathinal RJ, Stevison LS, Noor MAF. The genomics of speciation in Drosophila: diversity, divergence, and introgression estimated using low-coverage genome sequencing. PLoS Genet. 2009;5: e1000550. doi:10.1371/journal.pgen.1000550

121.	Green RE, Krause J, Briggs AW, Maricic T, Stenzel U, Kircher M, et al. A draft sequence of the Neandertal genome. Science. 2010;328: 710–722. doi:10.1126/science.1188021

122.	Durand EY, Patterson N, Reich D, Slatkin M. Testing for Ancient Admixture between Closely Related Populations. Molecular Biology and Evolution. 2011;28: 2239–2252. doi:10.1093/molbev/msr048

123.	Peter BM. Admixture, Population Structure, and F-Statistics. Genetics. 2016;202: 1485–1501. doi:10.1534/genetics.115.183913

124.	Reich D, Thangaraj K, Patterson N, Price AL, Singh L. Reconstructing Indian population history. Nature. 2009;461: 489–494. doi:10.1038/nature08365

125.	Martin SH, Davey JW, Jiggins CD. Evaluating the Use of ABBA-BABA Statistics to Locate Introgressed Loci. Mol. Biol. Evol. 2014;32: 244–257. doi:10.1093/molbev/msu269

126.	Pease JB, Hahn MW. Detection and Polarization of Introgression in a Five-Taxon Phylogeny. Syst. Biol. 2015;64: 651–662. doi:10.1093/sysbio/syv023

127.	Eaton DAR, Ree RH. Inferring phylogeny and introgression using RADseq data: an example from flowering plants (Pedicularis: Orobanchaceae). Syst. Biol. 2013;62: 689–706. doi:10.1093/sysbio/syt032

128.	Pickrell JK, Pritchard JK. Inference of population splits and mixtures from genome-wide allele frequency data. PLoS Genet. 2012;8: e1002967. doi:10.1371/journal.pgen.1002967

129.	Patterson N, Moorjani P, Luo Y, Mallick S, Rohland N, Zhan Y, et al. Ancient admixture in human history. Genetics. 2012;192: 1065–1093. doi:10.1534/genetics.112.145037

130.	Lipson M, Loh P-R, Levin A, Reich D, Patterson N, Berger B. Efficient Moment-Based Inference of Admixture Parameters and Sources of Gene Flow. Mol. Biol. Evol. 2013;30: 1788–1802. doi:10.1093/molbev/mst099

131.	Yu Y, Barnett RM, Nakhleh L. Parsimonious inference of hybridization in the presence of incomplete lineage sorting. Syst. Biol. 2013;62: 738–751. doi:10.1093/sysbio/syt037

132.	Wen D, Yu Y, Nakhleh L. Bayesian Inference of Reticulate Phylogenies under the Multispecies Network Coalescent. PLoS Genet. 2016;12: e1006006. doi:10.1371/journal.pgen.1006006

133.	Moorjani P, Patterson N, Hirschhorn JN, Keinan A, Hao L, Atzmon G, et al. The History of African Gene Flow into Southern Europeans, Levantines, and Jews. PLoS Genet. 2011;7: e1001373. doi:10.1371/journal.pgen.1001373

134.	Moorjani P, Sankararaman S, Fu Q, Przeworski M, Patterson N, Reich D. A genetic method for dating ancient genomes provides a direct estimate of human generation interval in the last 45,000 years. Proc Natl Acad Sci USA. 2016;113: 5652–5657. doi:10.1073/pnas.1514696113

135.	Loh P-R, Lipson M, Patterson N, Moorjani P, Pickrell JK, Reich D, et al. Inferring Admixture Histories of Human Populations Using Linkage Disequilibrium. Genetics. 2013;193: 1233–1254. doi:10.1534/genetics.112.147330

136.	Sankararaman S, Patterson N, Li H, Pääbo S, Reich D. The date of interbreeding between Neandertals and modern humans. PLoS Genet. 2012;8: e1002947. doi:10.1371/journal.pgen.1002947

137.	Pinho C, Hey J. Divergence with Gene Flow: Models and Data. Annu Rev Ecol Evol Syst. 2010;41: 215–230. doi:10.1146/annurev-ecolsys-102209-144644

138.	Excoffier L, Dupanloup I, Huerta-Sánchez E, Sousa VC, Foll M. Robust demographic inference from genomic and SNP data. PLoS Genet. 2013;9: e1003905. doi:10.1371/journal.pgen.1003905

139.	Gutenkunst RN, Hernandez RD, Williamson SH, Bustamante CD. Inferring the joint demographic history of multiple populations from multidimensional SNP frequency data. PLoS Genet. 2009;5: e1000695. doi:10.1371/journal.pgen.1000695

140.	Beaumont MA. Approximate Bayesian Computation in Evolution and Ecology. Annu Rev Ecol Evol Syst. 2010;41: 379–406. doi:10.1146/annurev-ecolsys-102209-144621

141.	Theunert C, Slatkin M. Distinguishing recent admixture from ancestral population structure. Genome Biol. Evol. 2017;9: 427–437. doi:10.1093/gbe/evx018</text>
      <sha1>ajdnjto4s214otwg0ajj77sf1mvt8q6</sha1>
    </revision>
    <revision>
      <id>7571</id>
      <parentid>7469</parentid>
      <timestamp>2019-04-15T14:36:27Z</timestamp>
      <contributor>
        <username>Eratosignis</username>
        <id>140</id>
      </contributor>
      <minor/>
      <model>wikitext</model>
      <format>text/x-wiki</format>
      <text xml:space="preserve" bytes="61644">{{author
|first1       = Anna
|last1        = Runemark
|department1  = Department of Biology
|institution1 = [[WP:Lund University|Lund University]]
|address1     = 11800 Lund, Sweden
|username1    = User:annarunemark
|orcid1       = https://orcid.org/0000-0002-8976-5530

|first2       = Mario
|last2        = Vallejo-Marin
|department2  = Biological and Environmental Sciences
|institution2 = [[WP:University of Stirling|University of Stirling]]
|address2     = Stirling FK9 4LA, Scotland, UK
|username2    = User:Mvallejomarin
|orcid2       = https://orcid.org/0000-0002-5663-8025

|first3       = Joana I
|last3        = Meier
|department3  = Department of Zoology
|institution3 = [[WP:University of Cambridge|University of Cambridge]]
|address3     = Trinity Lane, Cambridge CB2 1TN, UK
|username3    = User:Joanam
|orcid3       = https://orcid.org/0000-0001-7726-2875
}}

==Abstract==
Hybridization is the process where genetically closely related species mate and produce offspring with admixed genomes. The genomic revolution has shown that hybridization is an important source of novel variation. Although most hybrids are sterile or less fit than their parents, some may be survive and reproduce and enable the transfer of adaptive variants across the species boundary, or even result in the formation of novel lineages. There are two main variants of hybrid species genomes: allopolyploid, which have one full chromosome set from each parent species, and homoploid, which are a mosaic of the parent species with no increase in chromosome number. The establishment of hybrid species requires the development of reproductive isolation against parental species. Allopolyploid species often have strong intrinsic reproductive barriers due to differences in chromosome number. Homoploid hybrids can sort the intrinsic barriers that isolate the parent species from each other so that a subset of these isolate the hybrid species against each parent species, or gain pre-mating extrinsic isolation from ecological differences. Hybrid species may face problems arising from incompatible combinations of genes derived from different parent species. During the process of genome stabilization selection for compatible combinations results in fixation of compatible ancestry block combinations within the hybrid species.

==Background==
Genetic exchange between species can impede biodiversity because gene flow between diverging species counteracts their differentiation and hybridization between recently diverged species can lead to loss of genetic adapations or species fusion [1]. Traditionally, zoologists have viewed hybridization as maladaptive [2] which resulted in breaking up co-adapted gene complexes [3]. In contrast, plant biologists recognized early on that hybridization can sometimes be an important evolutionary force increasing biodiversity [4,5]. Recently, evidence has been accumulating showing that hybridization is also an important evolutionary force in animals [1,6,7]. Hybridization can enrich the genetic diversity of introgressed taxon, lead to introgression of beneficial genetic variation or even generate new hybrid species [1]. Hybridization is now also known to contribute to the evolutionary potential in several textbook examples of adaptive radiation, including the ''Geospiza'' Galapagos finches [8], African ''Haplochromis'' cichlid fishes [9], ''Heliconius'' butterflies [10-12] and Hawaiian ''Madiinae'' tarweeds and silverswords [13]. Here we review the evolutionary outcomes of hybridization and the properties of genomes of hybrid species. 

===Evolutionary outcomes of hybridization===
There are several potential evolutionary outcomes of hybridization (Fig. 1). If hybrids are not viable or sterile, hybridization will not affect the parent species, except perhaps for a reduction in their reproductive success [14,15]. In contrast, if the fitness of hybrids is as high or even higher than the fitness of one or both parent taxa, hybrids may displace the parent taxa and the hybridizing taxa may fuse (speciation reversal, [16,17]; Fig. 1). If the fitness of hybrids is reduced but non-zero, hybrid zones may emerge in the contact zone of the taxa [18]. Hybridization may contribute novel variation through rare hybrids backcrossing with parental species. Such introgressive hybridization may enable selectively beneficial alleles to be transferred across species boundaries even in species pairs that remain distinct in spite of occassional gene flow [19,20]. In some cases hybrids may evolve into new hybrid species with reproductive isolation to both parent taxa [21,22]. Below we describe the evolutionary outcomes of hybridisation that result in hybrid genomes.

[[File:Figure1 Potential evolutionary outcomes of hybridization.jpg|thumb|Figure 1 Potential evolutionary outcomes of hybridization]]

===Adaptive introgression===
When rare hybrids backcross with parent species alleles coding for traits that are beneficial for both parental specis can be transferred across species boundaries, even if parent species remain distinct taxa. This process is referred to as adaptive introgression. Examples of adaptive traits that have been transferred via introgression include a resistance gene that was transferred from the mosquito ''Anopheles gambiae'' to ''A. coluzzii'' [20] and the red warning wing colouration trait in ''Heliconius'' butterflies that is under natural selection from predators which has been introgressed from e.g. ''H. melpomene'' to ''H. timareta'' [23] and other ''Heliconius'' species [19]. In the plant ''Arabidopsis arenosa'' some of the alleles conferring adaptation to drought and phytotoxic levels of metal have been introgressed from ''A. lyrata'' [24]. Even in humans there is evidence for adaptive introgression of e.g. immunity alleles, skin pigmentation alleles and alleles conferring adaptation to high altitude environments from Neanderthal and Denisovans [25].

===What is a hybrid species?===
One of the potential evolutionary outcomes of hybridisation is the establishment of a novel, reproductively isolated lineage, i.e., a hybrid species [1,21]. A hybrid species has an admixed genome and forms stable genetically distinct populations [21]. Some researchers argue that evidence of a hybridization-derived basis for reproductive isolation should be an additional defining criterion of a hybrid species [26], but see [27]. This stricter definition includes polyploid hybrid taxa but only encompasses a handful of well studied homoploid hybrid species e.g. the butterfly  ''Heliconius heurippa'' [10-12], the Italian sparrow ''Passer italiae'' [28], and three ''Helianthus'' sunflower species [29] because for most suggested examples of homoploid hybrid speciation, the genetic basis of reproductive isolation is still unknown [26].

Hybrid species can occupy an ecological niche different to those of the parents and may be isolated from the parent species primarily through pre-mating barriers (introgressive speciation, c.f. [30]). Hybrid species may also be reproductively isolated from the parent species through sorting of incompatibilities leading to new combinations of parental alleles that are incompatible with both parent species but compatible within the hybrid taxon (recombinatorial hybrid speciation, [21]). A recombinatorial hybrid taxon typically also has a substantial proportion of the genome derived from the minority parent, although variation exist both between taxa and within lineages of hybrid taxa, see e.g. [31,32]. 

===Homoploid and polyploid hybrid speciation===
In general, hybrid species can arise from two major types of hybrid speciation, defined by whether the speciation event is associated with genome duplication (polyploidy) or not. Homoploid hybrid speciation is defined as the evolution of a new hybrid species with reproductive isolation to both parent taxa without change of ploidy, i.e. number of chromosome sets (Fig. 2) [1]. The genomes of homoploid hybrid species are mosaics of the parent genomes as ancestry tracts from the parent species are broken up by recombination [27,29,33-37]. In the case of polyploid hybrid speciation, hybridisation is associated with genome duplication, resulting in increased ploidy compared to their parental taxa (Fig. 2). This form of hybrid speciation is more common in plants than in animals [38]. Polyploid hybrids can be instantly isolated from their parental species through chromosome number differences [38], but reproductive isolation against parent species is harder to achieve for homoploid hybrids where karyotype differences do not contribute to intrinsic isolation.

[[File:Figure2 Homoploid and allopolyploid hybridization.svg|thumb|Figure 2. Shematical representation of homoploid and allopolyploid hybrid speciation.]]

===Reproductive isolation against parent species===
To successfully establish as a hybrid species, reproductive isolation against both parent species is required [1,26,39]. This reproductive isolation can arise from either intrinsic postzygotic incompatibilities frequently causing inviability or sterility, or from extrinsic ecological incompatibilities where back crosses have reduced fitness [22]. Work on ''Helianthus'' sunflowers has revealed that pre-existing structural differences [35,40], in combination with hybridization induced structural differences [35] can cause reproductive isolation against the parent species. Sorting of incompatibilities between parent species, where one subset of these isolates the hybrid taxon against one parent and a different subset isolates it against the other parent, has resulted in the reproductively isolated Italian sparrow [28].

Ecological barriers against parent species may arise as by-products of ecological differentiation. Hybrid species have been shown to adapt to novel ecological niches through transgressive traits [41], or through novel combinations of ecological traits from the parent species [42]. Differences in habitat use [41] or in phenology [43] will result in some degree of reproductive isolation against parent species. In plants, pollinator mediated isolation resulting from changes in floral characteristics may be an important ecological barrier [44-47]. Premating isolation generated from assortative mating between hybrids has been reported in several taxa. In African cichlid fish, experimental hybrids displayed combinations of parental traits and preferences which resulted in hybrids predominantly mating with other hybrids [48]. A similar pattern was found in Galapagos finches where a specific hybrid beak shape and song are thought to have been important [8], and hybrid ''Heliconius'' butterflies preferred the hybrid wing patterning over that of both parent species [12]. In ''Xiphophorus'' swordtail fish strong ancestry assortative mating maintained a hybrid genetic cluster separate for 25 generations, but disappeared under manipulated conditions [49]. Hence, under some conditions mate choice could form important reproductive barriers to gene flow.

===Hybrid genomes and genome stabilization===
Hybridization can have many different outcomes. Hybrid speciation results in reproductive isolation against both parent species and genomes that evolve indepently from those of the parent species. Introgressive hybridization can transfer important novel variants into genomes of a species that remains distinct from the other taxa in spite of occasional gene flow. Here we refer to both these types of hybridization derived genomes as hybrid genomes. Following initial hybridization, introgression tracts, the genetic blocks inherited from each parent species, are broken down with successive generations and recombination events. Recombination is more frequent in homoploid hybrid genomes than in allopolyploid hybrid genomes. In allopolyploids, recombination can destabilize the karyotype and lead to aberrant meiotic behavior and reduced fertility, but may also generate novel gene combinations and advantageous phenotypic traits [50]. Once hybridization between the hybrid taxon and its parent taxa ceases, different ancestry blocks or introgression tracts may become fixed, a process referred to as «genome stabilization» (Fig. 3). Some introgression tracts are removed by selection against incompatibilities and others are fixed. Theoretical models on hybrid zones suggest that recombination is suppressed near genes conferring reproductive isolation [51]. The strength of the supression is affected by the form of selection, dominance, and whether the locus was situated on an autosome or sex chromosome [51]. The time to genome stabilization is variable. Fixation of ancestry blocks was found to be rapid in experimental hybrid ''Helianthus'' sunflower species genomes [52], and the genome stabilization of hybrid sunflower species is estimated to take hundreds of generations [33]. In ''Zymoseptoria'' fungi genomes were stabilized within ca. 400 generations [53], whereas in hybrid ''Xiphophorus'' swordtail genomes [54] genome stabilization was not achieved until after ca. 2000 and 2500 generations. Few Neanderthal regions have fixed in human genomes during the ca 2000 generations after hybridization [55], and segregating incompatibilities are present in the hybrid Italian sparrow approximately 5000 generations after the initial hybridization event [56]. 

The balance between alleles and allelic combinations providing favourable phenotypic characters and the strength of selection against intrinsic incompatibilities determine what introgression tracts will be inherited from which parent species upon hybridization [20,57,58]; (Fig.3). An insecticide resistance region was retained following a hybridization event in the mosquito ''A. coluzzi'' [20], suggesting a role for selection in maintaining favourable introgressed regions. The local recombination rate is important for the likelihood of introgression because in the case of widespread incompatibilities, introgressed alleles are more likely to recombine away from incompatibilities in high recombination regions. This pattern has been detected in ''Mimulus'' plants [59], in ''Mus domesticus'' house mice [60], in humans [61] and in ''Xiphophorus'' swordtail fish [31]. In addition to recombination rate, the coupling to incompatible loci may be important for the likelihood of retention of introgressed material [57]. 

[[File:Figure3 Hybrid genome stabilization.jpg|thumb|Figure 3. Schematical representation of the process of hybrid genome stabilization.]]

Genome-wide incompatibilities have been identified in swordtail fish [62], chimeric genes and mutations of orthologous genes cause incompatibilities in early generation experimental ''Cyprinidae'' goldfish - carp hybrids [63] and mito-nuclear incompatibilies are found to have a key role e.g. in Italian sparrows [32,64], fungus [65] and cyto-nuclear incompatibilities in ''Mimulus'' plants [66]. Evidence from altered expression patterns in synthetic hybrids and missing gene combinations in a hybrid species also suggest that DNA-repair [32,63,67] and genes involved in mutagenesis and cancer related pathways [63] may cause incompatibilities in hybrids. Genome formation in hybrid species is shaped by selection against incompatible combinations [31,54,57]. Schumer and Brandvain found that hybridization-derived regions on average are less constrained than the rest of the genome [54]. During the process of hybrid genome stabilization minor parent genome content overrepresented in high recombination areas, both in swordtail fish and in humans [31]. In Italian sparrows, incompatible combinations have been purged through selective retention of ancestral sites [56].

The hybrid origin may affect genome structure and properties. It has been shown to increase mutation rates [68-70], to activate transposable elements [71-73], and to induce chromosomal rearrangements [74,75]. Increased transposon activation, as proposed in McClintock's ‘genomic shock’ theory, could result in alterations to gene expression. Transposable elements may, in addition to altering gene products if inserted into a gene, also alter promoter activity for genes if inserted upstream of the coding regions, or may induce gene silencing as a result of gene disruption [76,77]. For allopolyploid genomes chromosomal rearrangements may result from the ”genomic shock” induced by hybridisation, with more distantly related species being more prone to genome reorganisations e.g. in ''Nicotiana'' [78]. Chromosomal rearrangements resulting from either genomic shock or recombination events between non-homologous subgenomes may cause genome sizes to either increase or decrease [79]. Both increases and decreases were found in the ''Nicotiana'' genus, and were not related to the age since hybridization [80]. 

Following genome duplication in allopolyploids, the genome goes through diploidization, which is a process in which the genome is rearranged to act as a meiotic diploid [81,82]. After such diploidization, much of the genome is lost due to genome fractionation, the loss-of-function of one or the other of the newly duplicated genes [82,83]. In a meta analysis, Sankoff and collaborators found evidence consistent with reduction-resistant pairs and a concentration functional genes on a single chromosome and suggest that the reduction process partly is constrained [83].

A related allopolyploid specific phenomenon is sub genome dominance. For example, in the octoploid ''Fragaria'' strawberry, one of the four subgenomes is dominant and has significantly greater gene content, more frequently has its genes expressed, and exchanges between homoeologous chromosomes are biased in favor of this subgenome, as compared with the other subgenomes [84]. This study also showed that certain traits, e.g. disease-resistance, are controlled by the dominant subgenome to a high extent [84]. A proposed mechanism of how subgenome dominance arises, suggests that relative dominance is related to the density of transposable elements in each subgenome. Subgenomes with higher transposable element density tend to behave submissivley relative to the other subgenomes when brought together in the allopolyploid genome ([82] and [85]). Interestingly, subgenome dominance can arise immediately in allopolyploids, as shown in synthetic and recently evolved monkeyflowers [85].  

In addition to these changes to genome structure and properties, studies of allopolyploid rice and whitefish suggest that patterns of gene expression may be disrupted in hybrid species [86,87]. Studies of synthetic and natural allopolyploids of  Tragopogon miscellus show that gene expression is less strictly regulated directly after hybridization, and that novel patterns of expression emerge and are stabilized during 40 generations [88]. While expression variation in miRNAs alters gene expression and affects growth in the natural allopolyploid ''Arabidopsis suecica'' and experimental lineages, inheritance of siRNAs is stable and maintains chromatin and genome stability [89], potentially buffering against a transcriptomic shock.

===In what taxa is hybridization common?===
While there is evidence for hybridization in an increasing number of taxa, sampling is not evenly distributed, and few general conclusions about the relative prevalence of hybridization can be drawn. One pattern that emerges is that hybridization is more frequent in plants where it occurs in 25% of the species, whereas it only occurs in 10% of animal species [90]. Most plants, as well as many groups of animals, lack heteromorphic sex chromosomes [91]. The absence of  heteromorphic sex chromosomes results in slower accumulation of reproductive isolation [92,93], and may hence enable hybridization between phylogenetically more distant taxa. Empirical evidence for Haldane’s rule [94] stating that when F1 offspring of two different animal races one sex is absent, rare, or sterile, that sex is the heterozygous sex” supports a role for heteromorphic sex chromosomes in hybrid sterility and inviability. A closely related observation is the large X effect stating that there is a disproportionate contribution of the X/Z-chromosome in fitness reduction of heterogametic hybrids [95]. These patterns likely arise as recessive alleles with deleterious effects in hybrids have a stronger impacts on the heterogametic than the homogametic sex, due to hemizygous expression [96]. In taxa with well-differentiated sex chromosomes, Haldane’s rule has shown to be close to universal, and heteromorphic sex chromosomes show reduced introgression on the X in XY (see [97] for a review). In line with a role for heteromorphic sex chromosomes in constraining hybrid genome formation, elevated differentiation on sex chromosomes has been observed in both ZW and XY systems [98]. This pattern may reflect the lower effective population sizes and higher suceptibility to drift on the sex chromosomes [99], the elevated frequency of loci involved in reproductive isolation [100] and/or the heightened conflict on sex chromosomes [101]. Findings of selection for uniparental inheritance of e.g. mitonuclear loci residing on the Z chromosome in hybrid Italian sparrows [32] is consistent with compatible sex chromosomes being important for the formation of a viable hybrid genomes. 

There are also several ecological factors that affect the probability of hybridization. Generally, hybridization is more frequently observed in species with external fertilization including plants but also fishes, than in internally fertilized clades [4]. In plants, autonomous selfing may prevent hybridization, and breeding system may also affect the frequency of heterospecific pollen transfer [102]. Paradoxically, the ability to self-pollinate may also act in favour of stabilising allopolyploid taxa by providing a compatible mate (itself) in the early stages of allopolyploid speciation when rare cytotypes are at a reproductive disadvantage due to inter-cytotype mating [103]. In fungi, hybrids can be generated by asexual fusion of cells or hyphae [104] in addition to mechanisms available to plants and animals. Such fusion of vegetative cells and subsequent parasexual mating with mitotic crossover may generate recombined hybrid cells [104]. Fungal hybridization may also result in asexual hybrid species, as ''Epichloe'' fungi where hybrids species are asexual while nonhybrids include both asexual and sexual species [105]. Interestingly, artic floras harbour an unusually high proportion of allopolyploid plants [106], suggesting that these hybrid taxa could have an advantage in extreme environments, potentially through reducing the negative effects of inbreeding. Hence both genomic architecture and ecological properties may affect the probability of hybrid genome formation.

===What genes and genomic regions are affected by hybridization?===
Genetic exchange can occur between populations or incipient species diverging in geographical proximity (primary hybridization) or between divergent taxa that come into secondary contact (secondary hybridization). Secondary hybridization is expected to have a greater potential to contribute beneficial alleles or generate novelty than primary hybridization because more divergent alleles are combined in secondary hybridization and are thus more likely to have a large fitness effect or to generate transgressive phenotypes [107]. 

The proportion of the genome that is inherited from a minority parent varies strongly among and within species. After the initial ploidization event the representation is 50% in many polyploid taxa, although parental gene copies are successively lost and might bias the contribution to one majority parent genome [108]. Relatively equal parental contributions are also found in some homoploid hybrid species [36]. Interestingly there may also be variation in parental contribution within a hybrid species. In both swordtail fish and Italian sparrows there are populations which differ strongly in what proportions of the parent genomes they have inherited [31,32]. 

Patterns of introgression can vary strongly across the genome, even over short chromosomal distances. Examples of adaptive introgression of well defined regions, include an inversed region containing genes involved in insecticide resistance [20] and introgression of a divergent, inverted chromosomal segment has resulted in a ”super gene” that encodes mimicry polymorphism in the butterfly ''Heliconius numata'' [109]. These findings are consistent with models suggesting that genomic rearrangements are important for the coupling of locally adaptive loci [110]. Genes and genomic regions that are adaptive may be readily introgressed between species e.g. in hybrid zones if they are not linked to incompatibility loci. This often referred to semi-permeable species boundaries [18,111,112], and examples include e.g. genes involved in olfaction that are introgressed across a mouse ''M. musculus'' and ''M. domesticus'' hybrid zone [113]. In hybrid zones with mainly permeable species boundaries, patterns of introgressed regions enable deducing what genomic regions involved in incompatibilities and reproductive isolation c.f. [114].


===Conclusions and future directions===
Hybridization is a common phenomenon with a wide range of consequences. These include both the formation of novel hybrid species which are reproductively isolated from their parent species and where the admixed genomes undergo independent evolution, and introgression of adaptive variants across species boundaries in species that remain distinct in spite of occassional gene flow. The divergent genetic material in admixed genomes of hybrid taxa enable adaptation to novel environments and niches. When the divergent genomes of two species come together, incompatible combinations may reduce fitness. As hybridization is frequent, the advantage of novel adaptive trait combinations often override the negative effects from incompatibilities and enable hybrid lineages to purge these incompatibilities during the process of genome stabilization.

While the last decades have provided ample evidence for that hybridization is common and contributes novel species and enables adaptation, many questions remain. How long does it take for a hybrid genome to stabilize and why is there variation in time to genome stabilization [33,54]? To what extent are hybrid genomes shaped by selection for compatibility? Is there a tendency for reversal towards one parent species during genome stabilization in homoploid hybrids? Does minority parent ancestry typically remain primarily in high recombination tracts c.f. [31] or are there generally stable solutions with high contributions from both parent species across the genome c.f. [32]? What are the relative effects of hybridization vs. polyploidization in generating new phenotypes during allopolyploid speciation? Does time to stabilization differ between homoploid and allopolyploid hybrid taxa? Are most orthologous genes lost over time in allopolyploid hybrids leaving only the ones where it is advantageous to have both as double copies c.f. [79,108]? Does genome size in allopolyploids vary predictably with taxon age or does this vary as in the Nicotiana  [80]? Hybrid genomes, including that of many individuals of our own species [55] are important components of biodiversity and hybrid origin may spur adaptation. Future investigations into the properties of hybrid genomes will improve our understanding of the potential of hybridization to produce novel adaptive variation.


----

==Box: Detecting and studying hybridization with genomic tools==

Many empirical case studies start with exploratory detection of putative hybrid taxa or individuals with genomic clustering approaches, such as STRUCTURE [116], ADMIXTURE [117] or fineSTRUCTURE [118]. These methods infer a user-specified number of genetic groups from the data and assign each individual to one or a mix of these groups. This method can be applied to closely related taxa without having to preassign individuals to taxa and may thus be particularly useful in the study of closely related taxa or species complexes. However, uneven sampling of the parental taxa or different amounts of drift in the included taxa may lead to erroneous conclusions about evidence for hybridization [119]. 

If genomic data of multiple species is available, phylogenetic methods may be better suited to identify introgression. Introgressive hybridization leads to gene trees that are discordant from the species tree, whereby introgressed individuals are phylogenetically closer to the source of introgression than to their non-introgressed conspecifics. Such discordant gene trees can also arise by chance through incomplete lineage sorting, particularly if the species compared are still young. Therefore, discordant gene trees are only evidence of introgression if a the gene tree produced by excess allele sharing between the hybridizing taxa is strongly overrepresented compared to alternative discordant gene trees. An entire suite of methods have been developed to detect such excess allele sharing between hybridizing taxa, including Patterson’s D statstics or ABBA-BABA tests [120-122] or f-statistics [123,124]. Modified versions of these tests can be used to infer introgressed genomic regions [125], the direction of gene flow [126,127] or the amount of gene flow (Reich et al. 2009). These methods can also be used to infer the relative timing of introgression with the length of the introgressed tracts [9]. 
For datasets with a large number of taxa it may be difficult to compute all possible test of hybridization. In such cases, graph construction methods may be better suited [128-130]. These methods reconstruct complex phylogenetic models with hybridization that best fit the genetic relationships among the sampled taxa and provide estimates for drift and introgression. Other phylogenetic network methods that incomplete lineage sorting and hybridization may also help [131,132].

Methods based on linkage disequilibrium decay can be used to date recent admixture events as over time ancestry tracts are continuously broken down by recombination [129,133-136]. 
A different approach is to use demographic modelling to find the simplification of the evolutionary history of the studied taxa [137]. Demographic modeling should only be applied to small sets of taxa because with increasing number of taxa model complexity increases and the number of model parameters such as timing, amounts and direction of gene flow, and population sizes and split times can quickly become too high. The fit of the demographic models to the data can be assessed with the site frequency spectrum [138,139] or with summary statistics in an Approximate Bayesian Computation framework [140]. It is also possible to gain more power by combining information from linkage disequilibrium decay patterns and the allele frequency spectrum [141].

----


==Glossary==

Ancestry block/introgression tracts: a region in the genome of a hybrid where all alleles are inherited from the same parent species.

Allopolyploid species: a polyploid hybrid species where the two chromosome sets are derived from different parent species.

Backcrossing: crossing of a hybrid with one of its parent species. 

Genome stabilization: the process by which different ancestry blocks or introgression tracts become fixed within a hybrid species when hybridization between the hybrid taxon and its parent taxa has ceased.

Hybrid: offspring resulting from interbreeding between two genetically distinct taxa, e.g. breeds or species.

Hybrid genome: The genome of a hybrid individual, characterized by the presence of ancestry tracts form different species. In this review we focus mainly on hybrid genomes that result in separate lineages.

Hybrid zone: geographical area in which two taxa (e.g. species or breeds) interbreed resulting in hybrid offspring.

Homoploid hybridization: the formation of  a hybrid with no change in chromosome number.

Incomplete lineage sorting: when gene trees produced by single polymorphic sites or genetic regions deviate from the species level tree by chance. Such deviations between gene and species trees can arise from random fixation of alleles that were segregating in the ancestor. At each gene tree, taxa that fixed the same allele will show closer phylogenetic similarity than taxa that fixed different alleles.

Introgressive hybridization: hybridization resulting in the transfer of a gene or genetic tract from one species into the gene pool of another species by repeated backcrossing.

Linkage disequilibrium: the non-random association of alleles at different loci in a given population. The association can arise either through physical linkage for genes residing on the same chromosome, or through coinheritance of unlinked loci.

Polyploid hybridization: the formation of a hybrid involving whole genome duplication.

Postzygotic incompatibilities: intrinsic postmating barriers. These include both mechanical and other incompatibilities preventing egg fertilization, and hybrid inviability and/or sterility arising from incompatible combinations of genes, whereas extrinsic incompatibilities arise when trait combinations lead to reduced ecological fitness in the hybrid offspring.

Pre-mating barriers: Factors that make individuals more likely to mate with members of their own taxon than of another taxon or prevent mating between the taxa. Examples include sexual traits and preferences that differ between the two taxa, mechanical mismatch during copulation, or mating at different times or in different habitats.

Reproductive isolation: the presence of barriers to successful crossbreeding. Barriers can be classified in a number of ways depending on their timing and mechanism. For example, barriers can occur classified depending whether they act before zygote formation (prezygotic; e.g. pollinator isolation) or after zygote formation (postzygotic; e.g. hybrid inviability). They can also be classified by whether they act in the form of intrinsic barriers reducing viability or fertility in hybrid offspring or extrinsic barriers where hybrid offspring are ecologically less fit than the parents and selected against.

Recombination rate: Recombination is a process during meiosis or mitosis by which pieces of homologous chromosomes are broken and recombined to new combinations. The frequency or rate of such recombination varies across the genome.

Recombinatorial hybrid speciation: the process by which a hybrid taxon develops reproductive isolation from the parent species through sorting of incompatibilities leading to combinations that are incompatible with both parent species but compatible within the hybrid taxon.

Transgressive segregation: extreme phenotypes in hybrids, exceeding trait values of both parent lineages.


== Wikipedia links ==
*[[w:Hybrid_(biology)| Hybrid]]
*[[w:Polyploidy | Polyploidy]]
*[[w:Haldane%27s_rule | Haldane's rule]]
*[[w:Genetic_recombination | Recombination]]

=References=
&lt;references/&gt;
[[Category:PLOS Genetics drafts]]


1.	Abbott R, Albach D, Ansell S, Arntzen JW, Baird SJE, Bierne N, et al. Hybridization and speciation. J Evol Biol. 2013;26: 229–246. doi:10.1111/j.1420-9101.2012.02599.x

2.	Fisher RA. The genetical theory of natural selection. Oxford: Clarendon Press; 1930. doi:10.5962/bhl.title.27468

3.	Mayr E. Animal Species and Evolution. Cambridge, MA and London, England: Harvard University Press; 1963. doi:10.4159/harvard.9780674865327

4.	Stebbins GL. The Role of Hybridization in Evolution. Proc. Am. Philos. Soc. 1959;103: 231–251. 

5.	Andersson E, Stebbins GL. Hybridization as an evolutionary stimulus. Evolution. 1954;4: 378–388. 

6.	Arnold ML. Natural hybridization and evolution. Oxford: Oxford University Press; 1997. 

7.	Mallet J, Besansky N, Hahn MW. How reticulated are species? BioEssays. 2015;38: 140–149. doi:10.1002/bies.201500149

8.	Lamichhaney S, Han F, Webster MT, Andersson L, Grant BR, Grant PR. Rapid hybrid speciation in Darwin's finches. Science. 2018;359: 224–228. doi:10.1126/science.aao4593

9.	Meier JI, Marques DA, Mwaiko S, Wagner CE, Excoffier L, Seehausen O. Ancient hybridization fuels rapid cichlid fish adaptive radiations. Nature Comm. 2017;8: 1–11. doi:10.1038/ncomms14363

10.	Mavárez J, Salazar CA, Bermingham E, Salcedo C, Jiggins CD, Linares M. Speciation by hybridization in Heliconius butterflies. Nature. 2006;441: 868–871. doi:10.1038/nature04738

11.	Salazar C, Baxter SW, Pardo-Diaz C, Wu G, Surridge A, Linares M, et al. Genetic evidence for hybrid trait speciation in heliconius butterflies. PLoS Genet. 2010;6: e1000930. doi:10.1371/journal.pgen.1000930

12.	Melo MC, Salazar C, Jiggins CD, Linares M. Assortative mating preferences among hybrids offers a route to hybrid speciation. Evolution.  2009;63: 1660–1665. doi:10.1111/j.1558-5646.2009.00633.x

13.	Carlquist S, Baldwin BG, Carr GD. Hybridization in Madiinae. Tarweeds and silverswords. Evolution of the Madiinae. BG Baldwin and GD Carr (Eds). Missouri Botancial Garden Press, St Louis; 2003. pp. 79–104. 

14.	Wolf DE, Takebayashi N, Rieseberg LH. Predicting the Risk of Extinction through Hybridization. Conserv. Biol. 2001;15: 1039–1053. doi:10.1046/j.1523-1739.2001.0150041039.x

15.	Prentis PJ, White EM, Radford IJ, Lowe AJ, Clarke AR. Can hybridization cause local extinction: a case for demographic swamping of the Australian native Senecio pinnatifolius by the invasive Senecio madagascariensis? New Phytol. 2007;176: 902–912. doi:10.1111/j.1469-8137.2007.02217.x

16.	Rhymer JM, Simberloff D. Extinction by hybridization and introgression. Annu. Rev. Ecol. Evol. Syst. 1996;27: 83–109. doi:10.1146/annurev.ecolsys.27.1.83

17.	Seehausen O. Conservation: losing biodiversity by reverse speciation. Curr. Biol. 2006;16: R334–7. doi:10.1016/j.cub.2006.03.080

18.	Harrison RG. Hybrid zones Windows on evolutionary process. Oxford Surveys in Evolutionary Biology. 1990;7: 69–128. 

19.	Consortium THG. Butterfly genome reveals promiscuous exchange of mimicry adaptations among species. Nature. 2012;487: 94–98. doi:10.1038/nature11041

20.	Hanemaaijer MJ, Collier TC, Chang A, Shott CC, Houston PD, Schmidt H, et al. The fate of genes that cross species boundaries after a major hybridization event in a natural mosquito population. Mol Ecol. 2018;27: 4978–4990. doi:10.1111/mec.14947

21.	Mallet J. Hybrid speciation. Nature. 2007;446: 279–283. doi:10.1038/nature05706

22.	Vallejo-Marín M, Hiscock SJ. Hybridization and hybrid speciation under global change. New Phytol. 2016;211: 1170–1187. doi:10.1111/nph.14004

23.	Pardo-Diaz C, Salazar C, Baxter SW, Merot C, Figueiredo-Ready W, Joron M, et al. Adaptive introgression across species boundaries in Heliconius butterflies. PLoS Genet. 2012;8: e1002752. doi:10.1371/journal.pgen.1002752

24.	Arnold BJ, Lahner B, DaCosta JM, Weisman CM, Hollister JD, Salt DE, et al. Borrowed alleles and convergence in serpentine adaptation. Proc Natl Acad Sci USA. 2016;113: 8320–8325. doi:10.1073/pnas.1600405113

25.	Racimo F, Sankararaman S, Nielsen R, Huerta-Sánchez E. Evidence for archaic adaptive introgression in humans. Nature Rev. Genet. 2015;16: 359–371. doi:10.1038/nrg3936

26.	Schumer M, Rosenthal GG, Andolfatto P. How common is homoploid hybrid speciation? Evolution. 2014;68: 1553–1560. doi:10.1111/evo.12399

27.	Nieto Feliner G, Álvarez I, Fuertes-Aguilar J, Heuertz M, Marques I, Moharrek F, et al. Is homoploid hybrid speciation that rare? An empiricist's view. Heredity. 2017;118: 513–516. doi:10.1038/hdy.2017.7

28.	Hermansen JS, Haas F, Trier CN, Bailey RI, Nederbragt AJ, Marzal A, et al. Hybrid speciation through sorting of parental incompatibilities in Italian sparrows. Mol Ecol. 2014;23: 5831–5842. doi:10.1111/mec.12910

29.	Rieseberg LH. Major Ecological Transitions in Wild Sunflowers Facilitated by Hybridization. Science. 2003;301: 1211–1216. doi:10.1126/science.1086949

30.	Grant V. A genomic perspective on hybridization and speciation. New York: John Wiley &amp; Sons; 1981. Available: ISBN-13: 978-0231051132

31.	Schumer M, Xu C, Powell DL, Durvasula A, Skov L, Holland C, et al. Natural selection interacts with recombination to shape the evolution of hybrid genomes. Science. 2018;360: 656–660. doi:10.1126/science.aar3684

32.	Runemark A, Trier CN, Eroukhmanoff F, Hermansen JS, Matschiner M, Ravinet M, et al. Variation and constraints in hybrid genome formation. Nature Ecol. Evol. 2018;20: 229. doi:10.1038/s41559-017-0437-7

33.	Buerkle CA, Rieseberg LH. The rate of genome stabilization in homoploid hybrid species. Evolution. 2008;62: 266–275. doi:10.1111/j.1558-5646.2007.00267.x

34.	Ungerer MC, Baird SJ, Pan J, Rieseberg LH. Rapid hybrid speciation in wild sunflowers. Proc.Natl. Acad. Sci. U. S. A. 1998;95: 11757–11762. 

35.	Lai Z, Nakazato T, Salmaso M, Burke JM, Tang S, Knapp SJ, et al. Extensive chromosomal repatterning and the evolution of sterility barriers in hybrid sunflower species. Genetics. 2005;171: 291–303. doi:10.1534/genetics.105.042242

36.	Elgvin TO, Trier CN, Tørresen OK, Hagen IJ, Lien S, Nederbragt AJ, et al. The genomic mosaicism of hybrid speciation. Sci. Adv. 2017;3: e1602996. doi:10.1126/sciadv.1602996

37.	Nolte, A. W., Freyhof, J., Stemshorn, K. C. &amp; Tautz, D. An invasive lineage of sculpins, Cottus sp. (Pisces, Teleostei) in the Rhine with new habitat adaptations has originated from hybridization between old phylogeographic groups. Proc. R. Soc. Lond. Biol.2005; 272: 2379–2387.

38.	Otto SP, Whitton J. Polyploid incidence and evolution. Annu Rev Genet. 2000;34: 401–437. doi:10.1146/annurev.genet.34.1.401

39.	Abbott RJ, Rieseberg LH. Hybrid Speciation. Chichester, UK: John Wiley &amp; Sons, Ltd; 2001. doi:10.1002/9780470015902.a0001753.pub2

40.	Rieseberg LH, Linder CR, Seiler GJ. Chromosomal and genic barriers to introgression in Helianthus. Genetics. 1995;141: 1163–1171. 

41.	Schwarzbach AE, Donovan LA, Rieseberg LH. Transgressive character expression in a hybrid sunflower species. Am. J. Bot. 2001;88: 270–277. 

42.	Vereecken NJ, Cozzolino S, Schiestl FP. Hybrid floral scent novelty drives pollinator shift in sexually deceptive orchids. BMC Evol Biol. 2010;10: 103. doi:10.1186/1471-2148-10-103

43.	Mameli G, López-Alvarado J, Farris E, Susanna A, Filigheddu R, Garcia-Jacas N. The role of parental and hybrid species in multiple introgression events: evidence of homoploid hybrid speciation in Centaurea (Cardueae, Asteraceae). Bot. J. Linn. Soc. 2014;175: 453–467. doi:10.1111/boj.12177

44.	Chase MW, Paun O, Fay MF. Hybridization and speciation in angiosperms: arole for pollinator shifts? J. Biol. 2010;9: 21. doi:10.1186/jbiol231

45.	Grant V. Pollination systems as isolating mechanisms in angiosperms. Evolution. 1949;3: 82–97. doi:10.1111/j.1558-5646.1949.tb00007.x

46.	Segraves KA, Thompson JN. Plant polyploidy and pollination: floral traits and insect visits to diploid and tetraploid Heuchera grossulariifolia. Evolution. 2017;53: 1114–1127. doi:10.1111/j.1558-5646.1999.tb04526.x

47.	Moe AM, Weiblen GD. Pollinator-mediated reproductive isolation among dioecious fig species (Ficus, Moraceae). Evolution. 2012;66: 3710–3721. doi:10.1111/j.1558-5646.2012.01727.x

48.	Selz OM, Thommen R, Maan ME, Seehausen O. Behavioural isolation may facilitate homoploid hybrid speciation in cichlid fish. J Evol Biol. 2013;27: 275–289. doi:10.1111/jeb.12287

49.	Schumer M, Powell DL, Delclós PJ, Squire M, Cui R, Andolfatto P, et al. Assortative mating and persistent reproductive isolation in hybrids. Proc Natl Acad Sci USA. 2017;114: 10936–10941. doi:10.1073/pnas.1711238114

50.	Gaeta RT, Chris Pires J. Homoeologous recombination in allopolyploids: the polyploid ratchet. New Phytol. 2010;186: 18–28. doi:10.1111/j.1469-8137.2009.03089.x

51.	Hvala JA, Frayer ME, Payseur BA. Signatures of hybridization and speciation in genomic patterns of ancestry. Evolution. 2018;72: 1540–1552. doi:10.1111/evo.13509

52.	Rieseberg L, Sinervo B, Linder C, Ungerer M, Arias D. Role of Gene Interactions in Hybrid Speciation: Evidence from Ancient and Experimental Hybrids. Science. 1996;272: 741–745. 

53.	Stukenbrock EH, Christiansen FB, Hansen TT, Dutheil JY, Schierup MH. Fusion of two divergent fungal individuals led to the recent emergence of a unique widespread pathogen species. Proc Natl Acad Sci USA. 2012;109: 10954–10959. doi:10.1073/pnas.1201403109

54.	Schumer M, Brandvain Y. Determining epistatic selection in admixed populations. Mol Ecol. 2016;25: 2577–2591. doi:10.1111/mec.13641

55.	Sankararaman S, Mallick S, Dannemann M, Prüfer K, Kelso J, Pääbo S, et al. The genomic landscape of Neanderthal ancestry in present-day humans. Nature. 2014;507: 354–357. doi:10.1038/nature12961

56.	Eroukhmanoff F, Bailey RI, Elgvin TO, Hermansen JS, Runemark A, Trier CN, et al. Resolution of conflict between parental genomes in a hybrid species. Manuscript. doi: https://doi.org/10.1101/102970

57.	Barton NH. The consequences of an introgression event. Mol. Ecol. 2018.: 4973–4975. doi:10.1111/mec.14950

58.	Martin SH, Davey JW, Salazar C, Jiggins CD. Recombination rate variation shapes barriers to introgression across butterfly genomes. PLoS Biol. 2019;17: e2006288. doi:10.1371/journal.pbio.2006288

59.	Brandvain Y, Kenney AM, Flagel L, Coop G, Sweigart AL. Speciation and introgression between Mimulus nasutus and Mimulus guttatus. PLoS Genet. 2014;10: e1004410. doi:10.1371/journal.pgen.1004410

60.	JANOUŠEK V, MUNCLINGER P, WANG L, Teeter KC, TUCKER PK. Functional organization of the genome may shape the species boundary in the house mouse. Mol. Biol. Evol. 2015;32: 1208–1220. doi:10.1093/molbev/msv011

61.	Juric I, Aeschbacher S, Coop G. The Strength of Selection against Neanderthal Introgression. PLoS Genet. 2016;12: e1006340. doi:10.1371/journal.pgen.1006340

62.	Schumer M, Cui R, Powell DL, Dresner R, Rosenthal GG, Andolfatto P. High-resolution mapping reveals hundreds of genetic incompatibilities in hybridizing fish species. eLife. 2014;3: 610–55. doi:10.7554/eLife.02535

63.	Liu S, Luo J, Chai J, Ren L, Zhou Y, Huang F, et al. Genomic incompatibilities in the diploid and tetraploid offspring of the goldfish × common carp cross. Proc Natl Acad Sci USA. 2016;113: 1327–1332. doi:10.1073/pnas.1512955113

64.	Trier CN, Hermansen JS, Sætre G-P, Bailey RI. Evidence for Mito-Nuclear and Sex-Linked Reproductive Barriers between the Hybrid Italian Sparrow and Its Parent Species. PLoS Genet. 2014;10: e1004075–10. doi:10.1371/journal.pgen.1004075

65.	Giordano L, Sillo F, Garbelotto M, Gonthier P. Mitonuclear interactions may contribute to fitness of fungal hybrids. Sci Rep. 2018;8: 134. doi:10.1038/s41598-018-19922-w

66.	Case AL, Finseth FR, Barr CM, Fishman L. Selfish evolution of cytonuclear hybrid incompatibility in Mimulus. Proc Biol Sci. 2016;283: 20161493. doi:10.1098/rspb.2016.1493

67.	David WM, Mitchell DL, Walter RB. DNA repair in hybrid fish of the genus Xiphophorus. Comp Biochem Physiol C Toxicol Pharmacol. 2004;138: 301–309. doi:10.1016/j.cca.2004.07.006

68.	Coyne JA. Mutation rates in hybrids between sibling species of Drosophila. Heredity. 1989;63 ( Pt 2): 155–162. 

69.	Avila V, Chavarrías D, Sánchez E, Manrique A, López-Fanjul C, García-Dorado A. Increase of the spontaneous mutation rate in a long-term experiment with Drosophila melanogaster. Genetics. 2006;173: 267–277. doi:10.1534/genetics.106.056200

70.	Bashir T, Sailer C, Gerber F, Loganathan N, Bhoopalan H, Eichenberger C, et al. Hybridization alters spontaneous mutation rates in a parent-of-origin-dependent fashion in Arabidopsis. Plant Physiol. 2014;165: 424–437. doi:10.1104/pp.114.238451

71.	Dennenmoser S, Sedlazeck FJ, Iwaszkiewicz E, Li X-Y, Altmüller J, Nolte AW. Copy number increases of transposable elements and protein-coding genes in an invasive fish of hybrid origin. Mol Ecol. 2017;26: 4712–4724. doi:10.1111/mec.14134

72.	Dion-Cote AM, Renaut S, Normandeau E, Bernatchez L. RNA-seq Reveals Transcriptomic Shock Involving Transposable Elements Reactivation in Hybrids of Young Lake Whitefish Species. Mol. Biol. Evol. 2014;31: 1188–1199. doi:10.1093/molbev/msu069

73.	Senerchia N, Felber F, Parisod C. Genome reorganization in F1 hybrids uncovers the role of retrotransposons in reproductive isolation. Proc. R. Soc. Lond. Biol. 2015;282: 20142874–20142874. doi:10.1098/rspb.2014.2874

74.	Ostberg CO, Hauser L, Pritchard VL, Garza JC, Naish KA. Chromosome rearrangements, recombination suppression, and limited segregation distortion in hybrids between Yellowstone cutthroat trout (Oncorhynchus clarkii bouvieri) and rainbow trout (O. mykiss). BMC Genomics. 2013;14: 570. doi:10.1186/1471-2164-14-570

75.	Hirai H, Hirai Y, Morimoto M, Kaneko A, Kamanaka Y, Koga A. Night Monkey Hybrids Exhibit De Novo Genomic and Karyotypic Alterations: The First Such Case in Primates. Genome Biol. Evol. 2017;9: 945–955. doi:10.1093/gbe/evx058

76.	Barkan A, Martienssen RA. Inactivation of maize transposon Mu suppresses a mutant phenotype by activating an outward-reading promoter near the end of Mu1. Proc Natl Acad Sci USA. 1991;88: 3502–3506. doi:10.1073/pnas.88.8.3502

77.	Raizada MN, Benito M-I, Walbot V. The MuDR transposon terminal inverted repeat contains a complex plant promoter directing distinct somatic and germinal programs. The Plant Journal. 2008;25: 79–91. doi:10.1111/j.1365-313X.2001.00939.x

78.	Lim KY, Matyasek R, Kovarik A, Leitch AR. Genome evolution in allotetraploid Nicotiana. Biological Journal of the Linnean Society. 2004;82: 599–606. doi:10.1111/j.1095-8312.2004.00344.x

79.	Baack EJ, Whitney KD, Rieseberg LH. Hybridization and genome size evolution: timing and magnitude of nuclear DNA content increases in Helianthus homoploid hybrid species. New Phytol. 2005;167: 623–630. doi:10.1111/j.1469-8137.2005.01433.x

80.	Leitch IJ, Hanson L, Lim KY, Kovarik A, Chase MW, Clarkson JJ, et al. The ups and downs of genome size evolution in polyploid species of Nicotiana (Solanaceae). Ann Bot. 2008;101: 805–814. doi:10.1093/aob/mcm326

81.	Wolfe KH. Yesterday's polyploids and the mystery of diploidization. Nat Rev Genet. 2001;2: 333–341. doi:10.1038/35072009

82.	Freeling M, Scanlon MJ, Fowler JE. Fractionation and subfunctionalization following genome duplications: mechanisms that drive gene content and their consequences. Current Opinion in Genetics &amp; Development. 2015;35: 110–118. doi:10.1016/j.gde.2015.11.002

83.	Sankoff D, Zheng C, Zhu Q. The collapse of gene complement following whole genome duplication. BMC Genomics. 2010;11: 313. doi:10.1186/1471-2164-11-313

84.	Edger PP, Poorten TJ, VanBuren R, Hardigan MA, Colle M, McKain MR, et al. Origin and evolution of the octoploid strawberry genome. Nature Genetics. 2019;66: 17. doi:10.1038/s41588-019-0356-4

85.	Edger PP, Smith R, McKain MR, Cooley AM, Vallejo-Marín M, Yuan Y, et al. Subgenome Dominance in an Interspecific Hybrid, Synthetic Allopolyploid, and a 140-Year-Old Naturally Established Neo-Allopolyploid Monkeyflower. The Plant Cell. 2017;29: 2150–2167. doi:10.1105/tpc.17.00010

86.	Xu C, Bai Y, Lin X, Zhao N, Hu L, Gong Z, et al. Genome-wide disruption of gene expression in allopolyploids but not hybrids of rice subspecies. Molecular Biology and Evolution. 2014;31: 1066–1076. doi:10.1093/molbev/msu085

87.	Renaut S, Nolte AW, Bernatchez L. Gene Expression Divergence and Hybrid Misexpression between Lake Whitefish Species Pairs (Coregonus spp. Salmonidae). Molecular Biology and Evolution. 2nd ed. 2009;26: 925–936. doi:10.1093/molbev/msp017

88.	Buggs RJA, Zhang L, Miles N, Tate JA, Gao L, Wei W, et al. Transcriptomic shock generates evolutionary novelty in a newly formed, natural allopolyploid plant. Curr Biol. 2011;21: 551–556. doi:10.1016/j.cub.2011.02.016

89.	Ha M, Lu J, Tian L, Ramachandran V, Kasschau KD, Chapman EJ, et al. Small RNAs serve as a genetic buffer against genomic shock in Arabidopsis interspecific hybrids and allopolyploids. Proc Natl Acad Sci USA. 2009;106: 17835–17840. doi:10.1073/pnas.0907003106

90.	Mallet J. Hybridization as an invasion of the genome. Trends in Ecology &amp; Evolution. 2005;20: 229–237. doi:10.1016/j.tree.2005.02.010

91.	Charlesworth D. Plant Sex Chromosomes. Annu Rev Plant Biol. 2016;67: 397–420. doi:10.1146/annurev-arplant-043015-111911

92.	Rieseberg LH. Chromosomal rearrangements and speciation. Trends in Ecology &amp; Evolution. 2001;16: 351–358. 

93.	Levin DA. The long wait for hybrid sterility in flowering plants. New Phytol. 2nd ed. 2012;196: 666–670. doi:10.1111/j.1469-8137.2012.04309.x

94.	Haldane JBS. Sex ratio and unisexual sterility in hybrid animals. Journal of Genetics. Springer India; 1922;12: 101–109. doi:10.1007/BF02983075

95.	Coyne JA, Orr HA. Patterns of Speciation in Drosophila. Evolution. 1989;43: 362. doi:10.2307/2409213

96.	Turelli M, Orr HA. The dominance theory of Haldane's rule. Genetics. 1995;140: 389–402. 

97.	Runemark A, Eroukhmanoff F, Nava-Bolaños A, Hermansen JS, Meier JI. Hybridization, sex-specific genomic architecture and local adaptation. Philos Trans R Soc Lond, B, Biol Sci. 2018;373: 20170419. doi:10.1098/rstb.2017.0419

98.	Payseur BA, Rieseberg LH. A genomic perspective on hybridization and speciation. Abbott RJ, Barton NH, Good JM, editors. Mol Ecol. 2016;25: 2337–2360. doi:10.1111/mec.13557

99.	Lynch M, Walsh B. Genetics and Analysis of Quantitative Traits. Sinauer; 1998. 

100.	Masly JP, Presgraves DC. High-resolution genome-wide dissection of the two rules of speciation in Drosophila. Barton NH, editor. PLoS Biol. 2007;5: e243. doi:10.1371/journal.pbio.0050243

101.	Mank JE, Hosken DJ, Wedell N. Conflict on the sex chromosomes: cause, effect, and complexity. Cold Spring Harbor Perspectives in Biology. 2014;6: a017715–a017715. doi:10.1101/cshperspect.a017715

102.	Brys R, Vanden Broeck A, Mergeay J, Jacquemyn H. The contribution of mating system variation to reproductive isolation in two closely related Centaurium species (Gentianaceae) with a generalized flower morphology. Evolution. 2014;68: 1281–1293. doi:10.1111/evo.12345

103.	Levin DA. Minority Cytotype Exclusion in Local Plant Populations. Taxon. 1975;24: 35. doi:10.2307/1218997

104.	Schardl CL, Craven KD. Interspecific hybridization in plant-associated fungi and oomycetes: a review. Mol Ecol. 2003;12: 2861–2873. 

105.	Charlton ND, Craven KD, Afkhami ME, Hall BA, Ghimire SR, Young CA. Interspecific hybridization and bioactive alkaloid variation increases diversity in endophytic Epichloëspecies of Bromus laevipes. FEMS Microbiology Ecology. 2014;90: 276–289. doi:10.1111/1574-6941.12393

106.	Brochmann C, Brysting AK, Alsos IG, Borgen L, Grundt HH, Scheen AC, et al. Polyploidy in arctic plants. Biological Journal of the Linnean Society. 2004;82: 521–536. doi:10.1111/j.1095-8312.2004.00337.x

107.	Marques DA, Meier JI, Seehausen O. A combinatorial view on speciation and adaptive radiation. Trends in Ecology &amp; Evolution. In press 

108.	Buggs RJA, Doust AN, Tate JA, Koh J, Soltis K, Feltus FA, et al. Gene loss and silencing in Tragopogon miscellus (Asteraceae): comparison of natural and synthetic allotetraploids. Heredity. 2009;103: 73–81. doi:10.1038/hdy.2009.24

109.	Jay P, Whibley A, Frézal L, Rodríguez de Cara MÁ, Nowell RW, Mallet J, et al. Supergene Evolution Triggered by the Introgression of a Chromosomal Inversion. Curr Biol. 2018;28: 1839–1845.e3. doi:10.1016/j.cub.2018.04.072

110.	Yeaman S. Genomic rearrangements and the evolution of clusters of locally adaptive loci. Proc Natl Acad Sci USA. 2013;110: E1743–E1751. doi:10.1073/pnas.1219381110

111.	Wu C-I. The genic view of the process of speciation. J Evol Biol. 2001;14: 851–865. doi:10.1046/j.1420-9101.2001.00335.x

112.	Harrison RG, Larson EL. Hybridization, introgression, and the nature of species boundaries. J Hered. 2014;105 Suppl 1: 795–809. doi:10.1093/jhered/esu033

113.	Teeter KC, Payseur BA, Harris LW, Bakewell MA, Thibodeau LM, O'Brien JE, et al. Genome-wide patterns of gene flow across a house mouse hybrid zone. Genome Res. 2008;18: 67–76. doi:10.1101/gr.6757907

114.	Hooper DM, Griffith SC, Price TD. Sex chromosome inversions enforce reproductive isolation across an avian hybrid zone. Mol Ecol. 2018;21: 610. doi:10.1111/mec.14874

115.	Vallejo-Marín M, Buggs RJA, Cooley AM, Puzey JR. Speciation by genome duplication: Repeated origins and genomic composition of the recently formed allopolyploid species Mimulus peregrinus. Evolution. 2015;69: 1487–1500. doi:10.1111/evo.12678

116.	Pritchard JK, Stephens M, Donnelly P. Inference of population structure using multilocus genotype data. Genetics. 2000;155: 945–959. 

117.	Alexander DH, Novembre J, Lange K. Fast model-based estimation of ancestry in unrelated individuals. Genome Res. 2009;19: 1655–1664. doi:10.1101/gr.094052.109

118.	Lawson DJ, Hellenthal G, Myers S, Falush D. Inference of population structure using dense haplotype data. PLoS Genet. 2012;8: e1002453. doi:10.1371/journal.pgen.1002453

119.	Lawson DJ, van Dorp L, Falush D. A tutorial on how not to over-interpret STRUCTURE and ADMIXTURE bar plots. Nature Comm. 2018;9: 3258. doi:10.1038/s41467-018-05257-7

120.	Kulathinal RJ, Stevison LS, Noor MAF. The genomics of speciation in Drosophila: diversity, divergence, and introgression estimated using low-coverage genome sequencing. PLoS Genet. 2009;5: e1000550. doi:10.1371/journal.pgen.1000550

121.	Green RE, Krause J, Briggs AW, Maricic T, Stenzel U, Kircher M, et al. A draft sequence of the Neandertal genome. Science. 2010;328: 710–722. doi:10.1126/science.1188021

122.	Durand EY, Patterson N, Reich D, Slatkin M. Testing for Ancient Admixture between Closely Related Populations. Molecular Biology and Evolution. 2011;28: 2239–2252. doi:10.1093/molbev/msr048

123.	Peter BM. Admixture, Population Structure, and F-Statistics. Genetics. 2016;202: 1485–1501. doi:10.1534/genetics.115.183913

124.	Reich D, Thangaraj K, Patterson N, Price AL, Singh L. Reconstructing Indian population history. Nature. 2009;461: 489–494. doi:10.1038/nature08365

125.	Martin SH, Davey JW, Jiggins CD. Evaluating the Use of ABBA-BABA Statistics to Locate Introgressed Loci. Mol. Biol. Evol. 2014;32: 244–257. doi:10.1093/molbev/msu269

126.	Pease JB, Hahn MW. Detection and Polarization of Introgression in a Five-Taxon Phylogeny. Syst. Biol. 2015;64: 651–662. doi:10.1093/sysbio/syv023

127.	Eaton DAR, Ree RH. Inferring phylogeny and introgression using RADseq data: an example from flowering plants (Pedicularis: Orobanchaceae). Syst. Biol. 2013;62: 689–706. doi:10.1093/sysbio/syt032

128.	Pickrell JK, Pritchard JK. Inference of population splits and mixtures from genome-wide allele frequency data. PLoS Genet. 2012;8: e1002967. doi:10.1371/journal.pgen.1002967

129.	Patterson N, Moorjani P, Luo Y, Mallick S, Rohland N, Zhan Y, et al. Ancient admixture in human history. Genetics. 2012;192: 1065–1093. doi:10.1534/genetics.112.145037

130.	Lipson M, Loh P-R, Levin A, Reich D, Patterson N, Berger B. Efficient Moment-Based Inference of Admixture Parameters and Sources of Gene Flow. Mol. Biol. Evol. 2013;30: 1788–1802. doi:10.1093/molbev/mst099

131.	Yu Y, Barnett RM, Nakhleh L. Parsimonious inference of hybridization in the presence of incomplete lineage sorting. Syst. Biol. 2013;62: 738–751. doi:10.1093/sysbio/syt037

132.	Wen D, Yu Y, Nakhleh L. Bayesian Inference of Reticulate Phylogenies under the Multispecies Network Coalescent. PLoS Genet. 2016;12: e1006006. doi:10.1371/journal.pgen.1006006

133.	Moorjani P, Patterson N, Hirschhorn JN, Keinan A, Hao L, Atzmon G, et al. The History of African Gene Flow into Southern Europeans, Levantines, and Jews. PLoS Genet. 2011;7: e1001373. doi:10.1371/journal.pgen.1001373

134.	Moorjani P, Sankararaman S, Fu Q, Przeworski M, Patterson N, Reich D. A genetic method for dating ancient genomes provides a direct estimate of human generation interval in the last 45,000 years. Proc Natl Acad Sci USA. 2016;113: 5652–5657. doi:10.1073/pnas.1514696113

135.	Loh P-R, Lipson M, Patterson N, Moorjani P, Pickrell JK, Reich D, et al. Inferring Admixture Histories of Human Populations Using Linkage Disequilibrium. Genetics. 2013;193: 1233–1254. doi:10.1534/genetics.112.147330

136.	Sankararaman S, Patterson N, Li H, Pääbo S, Reich D. The date of interbreeding between Neandertals and modern humans. PLoS Genet. 2012;8: e1002947. doi:10.1371/journal.pgen.1002947

137.	Pinho C, Hey J. Divergence with Gene Flow: Models and Data. Annu Rev Ecol Evol Syst. 2010;41: 215–230. doi:10.1146/annurev-ecolsys-102209-144644

138.	Excoffier L, Dupanloup I, Huerta-Sánchez E, Sousa VC, Foll M. Robust demographic inference from genomic and SNP data. PLoS Genet. 2013;9: e1003905. doi:10.1371/journal.pgen.1003905

139.	Gutenkunst RN, Hernandez RD, Williamson SH, Bustamante CD. Inferring the joint demographic history of multiple populations from multidimensional SNP frequency data. PLoS Genet. 2009;5: e1000695. doi:10.1371/journal.pgen.1000695

140.	Beaumont MA. Approximate Bayesian Computation in Evolution and Ecology. Annu Rev Ecol Evol Syst. 2010;41: 379–406. doi:10.1146/annurev-ecolsys-102209-144621

141.	Theunert C, Slatkin M. Distinguishing recent admixture from ancestral population structure. Genome Biol. Evol. 2017;9: 427–437. doi:10.1093/gbe/evx018</text>
      <sha1>d79ke96lalyarqgqc8p61k48uzfihzo</sha1>
    </revision>
    <revision>
      <id>7572</id>
      <parentid>7571</parentid>
      <timestamp>2019-04-15T14:55:07Z</timestamp>
      <contributor>
        <username>Eratosignis</username>
        <id>140</id>
      </contributor>
      <minor/>
      <comment>Rather than writing minor edits in a review, I made a number of small edits for grammar directly on the document. Hope it's ok!</comment>
      <model>wikitext</model>
      <format>text/x-wiki</format>
      <text xml:space="preserve" bytes="61678">{{author
|first1       = Anna
|last1        = Runemark
|department1  = Department of Biology
|institution1 = [[WP:Lund University|Lund University]]
|address1     = 11800 Lund, Sweden
|username1    = User:annarunemark
|orcid1       = https://orcid.org/0000-0002-8976-5530

|first2       = Mario
|last2        = Vallejo-Marin
|department2  = Biological and Environmental Sciences
|institution2 = [[WP:University of Stirling|University of Stirling]]
|address2     = Stirling FK9 4LA, Scotland, UK
|username2    = User:Mvallejomarin
|orcid2       = https://orcid.org/0000-0002-5663-8025

|first3       = Joana I
|last3        = Meier
|department3  = Department of Zoology
|institution3 = [[WP:University of Cambridge|University of Cambridge]]
|address3     = Trinity Lane, Cambridge CB2 1TN, UK
|username3    = User:Joanam
|orcid3       = https://orcid.org/0000-0001-7726-2875
}}

==Abstract==
Hybridization is the process where genetically closely related species mate and produce offspring with admixed genomes. The genomic revolution has shown that hybridization is an important source of novel variation. Although most hybrids are sterile or less fit than their parents, some may be survive and reproduce and enable the transfer of adaptive variants across the species boundary, or even result in the formation of novel lineages. There are two main variants of hybrid species genomes: allopolyploid, which have one full chromosome set from each parent species, and homoploid, which are a mosaic of the parent species with no increase in chromosome number. The establishment of hybrid species requires the development of reproductive isolation against parental species. Allopolyploid species often have strong intrinsic reproductive barriers due to differences in chromosome number. Homoploid hybrids can sort the intrinsic barriers that isolate the parent species from each other so that a subset of these isolate the hybrid species against each parent species, or gain pre-mating extrinsic isolation from ecological differences. Hybrid species may face problems arising from incompatible combinations of genes derived from different parent species. During the process of genome stabilization selection for compatible combinations results in fixation of compatible ancestry block combinations within the hybrid species.

==Background==
Genetic exchange between species can impede biodiversity because gene flow between diverging species counteracts their differentiation and hybridization between recently diverged species can lead to loss of genetic adapations or species fusion [1]. Traditionally, zoologists have viewed hybridization as maladaptive behaviour [2], which resulted can result in breaking up co-adapted gene complexes [3]. In contrast, plant biologists recognized early on that hybridization can sometimes be an important evolutionary force increasing biodiversity [4,5]. Recently, evidence has been accumulating showing that hybridization is also an important evolutionary force in animals [1,6,7]. Hybridization can enrich genetic diversity of a species, lead to introgression of beneficial genetic variation, or even generate new hybrid species [1]. Hybridization is now also known to contribute to evolutionary potential in several textbook examples of adaptive radiation, including the ''Geospiza'' Galapagos finches [8], African ''Haplochromis'' cichlid fishes [9], ''Heliconius'' butterflies [10-12] and Hawaiian ''Madiinae'' tarweeds and silverswords [13]. Here we review the evolutionary outcomes of hybridization and the properties of genomes of hybrid species. 

===Evolutionary outcomes of hybridization===
There are several potential evolutionary outcomes of hybridization (Fig. 1). If hybrids are not viable or sterile, hybridization will not affect the parent species, except perhaps for a reduction in their reproductive success [14,15]. In contrast, if the fitness of hybrids is as high or even higher than the fitness of one or both parent taxa, hybrids may displace the parent taxa and the hybridizing taxa may fuse (speciation reversal, [16,17]; Fig. 1). If the fitness of hybrids is reduced but non-zero, hybrid zones may emerge in the contact zone of the taxa [18]. Hybridization may contribute novel variation through rare hybrids backcrossing with parental species. Such introgressive hybridization may enable selectively beneficial alleles to be transferred across species boundaries even in species pairs that remain distinct despite occassional gene flow [19,20]. In some cases hybrids may evolve into new hybrid species with reproductive isolation to both parent taxa [21,22]. Below we describe the evolutionary outcomes of hybridisation that result in hybrid genomes.

[[File:Figure1 Potential evolutionary outcomes of hybridization.jpg|thumb|Figure 1 Potential evolutionary outcomes of hybridization]]

===Adaptive introgression===
When rare hybrids backcross with parent species alleles coding for traits that are beneficial for both parental specis can be transferred across species boundaries, even if parent species remain distinct taxa. This process is referred to as adaptive introgression. Examples of adaptive traits that have been transferred via introgression include a resistance gene that was transferred from the mosquito ''Anopheles gambiae'' to ''A. coluzzii'' [20] and the red warning wing colouration trait in ''Heliconius'' butterflies that is under natural selection from predators which has been introgressed from e.g. ''H. melpomene'' to ''H. timareta'' [23] and other ''Heliconius'' species [19]. In the plant ''Arabidopsis arenosa'' some of the alleles conferring adaptation to drought and phytotoxic levels of metal have been introgressed from ''A. lyrata'' [24]. Even in humans there is evidence for adaptive introgression of e.g. immunity alleles, skin pigmentation alleles and alleles conferring adaptation to high altitude environments from Neanderthal and Denisovans [25].

===What is a hybrid species?===
One of the potential evolutionary outcomes of hybridisation is the establishment of a novel, reproductively isolated lineage, i.e., a hybrid species [1,21]. A hybrid species has an admixed genome and forms stable genetically distinct populations [21]. Some researchers argue that evidence of a hybridization-derived basis for reproductive isolation should be an additional defining criterion of a hybrid species [26], but see [27]. This stricter definition includes polyploid hybrid taxa but only encompasses a handful of well studied homoploid hybrid species e.g. the butterfly  ''Heliconius heurippa'' [10-12], the Italian sparrow ''Passer italiae'' [28], and three ''Helianthus'' sunflower species [29] because for most suggested examples of homoploid hybrid speciation, the genetic basis of reproductive isolation is still unknown [26].

Hybrid species can occupy an ecological niche different to those of the parents and may be isolated from the parent species primarily through pre-mating barriers (introgressive speciation, c.f. [30]). Hybrid species may also be reproductively isolated from the parent species through sorting of incompatibilities leading to new combinations of parental alleles that are incompatible with both parent species but compatible within the hybrid taxon (recombinatorial hybrid speciation, [21]). A recombinant hybrid taxon typically also has a substantial proportion of the genome derived from the minority parent, although variation exist both between taxa and within lineages of hybrid taxa, see e.g. [31,32]. 

===Homoploid and polyploid hybrid speciation===
In general, hybrid species can arise from two major types of hybrid speciation, defined by whether the speciation event is associated with genome duplication (polyploidy) or not. Homoploid hybrid speciation is defined as the evolution of a new hybrid species with reproductive isolation to both parent taxa without change of ploidy, i.e. number of chromosome sets (Fig. 2) [1]. The genomes of homoploid hybrid species are mosaics of the parent genomes as ancestry tracts from the parent species are broken up by recombination [27,29,33-37]. In the case of polyploid hybrid speciation, hybridisation is associated with genome duplication, resulting in increased ploidy compared to their parental taxa (Fig. 2). This form of hybrid speciation is more common in plants than in animals [38]. Polyploid hybrids can be instantly isolated from their parental species through chromosome number differences [38], but reproductive isolation against parent species is harder to achieve for homoploid hybrids where karyotype differences do not contribute to intrinsic isolation.

[[File:Figure2 Homoploid and allopolyploid hybridization.svg|thumb|Figure 2. Shematical representation of homoploid and allopolyploid hybrid speciation.]]

===Reproductive isolation against parent species===
To successfully establish as a hybrid species, reproductive isolation against both parent species is required [1,26,39]. This reproductive isolation can arise from either intrinsic postzygotic incompatibilities frequently causing inviability or sterility, or from extrinsic ecological incompatibilities where back crosses have reduced fitness [22]. Work on ''Helianthus'' sunflowers has revealed that pre-existing structural differences [35,40], in combination with hybridization induced structural differences [35] can cause reproductive isolation against the parent species. Sorting of incompatibilities between parent species, where one subset of these isolates the hybrid taxon against one parent and a different subset isolates it against the other parent, has resulted in the reproductively isolated Italian sparrow [28].

Ecological barriers against parent species may arise as by-products of ecological differentiation. Hybrid species have been shown to adapt to novel ecological niches through transgressive traits [41], or through novel combinations of ecological traits from the parent species [42]. Differences in habitat use [41] or in phenology [43] will result in some degree of reproductive isolation against parent species. In plants, pollinator mediated isolation resulting from changes in floral characteristics may be an important ecological barrier [44-47]. Premating isolation generated from assortative mating between hybrids has been reported in several taxa. In African cichlid fish, experimental hybrids displayed combinations of parental traits and preferences which resulted in hybrids predominantly mating with other hybrids [48]. A similar pattern was found in Galapagos finches where a specific hybrid beak shape and song are thought to have been important [8], and hybrid ''Heliconius'' butterflies preferred the hybrid wing patterning over that of both parent species [12]. In ''Xiphophorus'' swordtail fish strong ancestry assortative mating maintained a hybrid genetic cluster separate for 25 generations, but disappeared under manipulated conditions [49]. Hence, under some conditions mate choice could form important reproductive barriers to gene flow.

===Hybrid genomes and genome stabilization===
Hybridization can have many different outcomes. Hybrid speciation results in reproductive isolation against both parent species and genomes that evolve indepently from those of the parent species. Introgressive hybridization can transfer important novel variants into genomes of a species that remains distinct from the other taxa in spite of occasional gene flow. Here we refer to both types of hybridization-derived genomes as hybrid genomes. Following initial hybridization, introgression tracts, the genetic blocks inherited from each parent species, are broken down with successive generations and recombination events. Recombination is more frequent in homoploid hybrid genomes than in allopolyploid hybrid genomes. In allopolyploids, recombination can destabilize the karyotype and lead to aberrant meiotic behavior and reduced fertility, but may also generate novel gene combinations and advantageous phenotypic traits [50]. Once hybridization between the hybrid taxon and its parent taxa ceases, different ancestry blocks or introgression tracts may become fixed, a process referred to as «genome stabilization» (Fig. 3). Some introgression tracts are removed by selection against incompatibilities and others are fixed. Theoretical models on hybrid zones suggest that recombination is suppressed near genes conferring reproductive isolation [51]. The strength of the supression is affected by the form of selection, dominance, and whether the locus was situated on an autosome or sex chromosome [51]. The time to genome stabilization is variable. Fixation of ancestry blocks was found to be rapid in experimental hybrid ''Helianthus'' sunflower species genomes [52], and the genome stabilization of hybrid sunflower species is estimated to take hundreds of generations [33]. In ''Zymoseptoria'' fungi genomes were stabilized within ca. 400 generations [53], whereas in hybrid ''Xiphophorus'' swordtail genomes [54] genome stabilization was not achieved until after ca. 2000 and 2500 generations. Few Neanderthal regions have fixed in human genomes during the ca 2000 generations after hybridization [55], and segregating incompatibilities are present in the hybrid Italian sparrow approximately 5000 generations after the initial hybridization event [56]. 

The balance between alleles and allelic combinations providing favourable phenotypic characters and the strength of selection against intrinsic incompatibilities determine what introgression tracts will be inherited from which parent species upon hybridization [20,57,58]; (Fig.3). An insecticide resistance region was retained following a hybridization event in the mosquito ''A. coluzzi'' [20], suggesting a role for selection in maintaining favourable introgressed regions. The local recombination rate is important for the likelihood of introgression because in the case of widespread incompatibilities, introgressed alleles are more likely to recombine away from incompatibilities in high recombination regions. This pattern has been detected in ''Mimulus'' plants [59], in ''Mus domesticus'' house mice [60], in humans [61] and in ''Xiphophorus'' swordtail fish [31]. In addition to recombination rate, the coupling to incompatible loci may be important for the likelihood of retention of introgressed material [57]. 

[[File:Figure3 Hybrid genome stabilization.jpg|thumb|Figure 3. Schematical representation of the process of hybrid genome stabilization.]]

Genome-wide incompatibilities have been identified in swordtail fish [62], chimeric genes and mutations of orthologous genes cause incompatibilities in early generation experimental ''Cyprinidae'' goldfish - carp hybrids [63] and mito-nuclear incompatibilies are found to have a key role e.g. in Italian sparrows [32,64], fungus [65] and cyto-nuclear incompatibilities in ''Mimulus'' plants [66]. Evidence from altered expression patterns in synthetic hybrids and missing gene combinations in a hybrid species also suggest that DNA-repair [32,63,67] and genes involved in mutagenesis and cancer related pathways [63] may cause incompatibilities in hybrids. Genome formation in hybrid species is shaped by selection against incompatible combinations [31,54,57]. Schumer and Brandvain found that hybridization-derived regions on average are less constrained than the rest of the genome [54]. During the process of hybrid genome stabilization the minor parent genome content is overrepresented in high recombination areas, both in swordtail fish and in humans [31]. In Italian sparrows, incompatible combinations have been purged through selective retention of ancestral sites [56].

The hybrid origin may affect genome structure and properties. It has been shown to increase mutation rates [68-70], to activate transposable elements [71-73], and to induce chromosomal rearrangements [74,75]. Increased transposon activation, as proposed in McClintock's ‘genomic shock’ theory, could result in alterations to gene expression. Transposable elements may, in addition to altering gene products if inserted into a gene, also alter promoter activity for genes if inserted upstream of the coding regions, or may induce gene silencing as a result of gene disruption [76,77]. For allopolyploid genomes chromosomal rearrangements may result from the ”genomic shock” induced by hybridisation, with more distantly related species being more prone to genome reorganisations e.g. in ''Nicotiana'' [78]. Chromosomal rearrangements resulting from either genomic shock or recombination events between non-homologous subgenomes may cause genome sizes to either increase or decrease [79]. Both increases and decreases were found in the ''Nicotiana'' genus, and were not related to the age since hybridization [80]. 

Following genome duplication in allopolyploids, the genome goes through diploidization, which is a process in which the genome is rearranged to act as a meiotic diploid [81,82]. After such diploidization, much of the genome is lost due to genome fractionation, the loss-of-function of one or the other of the newly duplicated genes [82,83]. In a meta analysis, Sankoff and collaborators found evidence consistent with reduction-resistant pairs and a concentration of functional genes on a single chromosome and suggest that the reduction process partly is constrained [83].

A related allopolyploid specific phenomenon is sub genome dominance. For example, in the octoploid ''Fragaria'' strawberry, one of the four subgenomes is dominant and has significantly greater gene content, more frequently has its genes expressed, and exchanges between homoeologous chromosomes are biased in favor of this subgenome, as compared with the other subgenomes [84]. This study also showed that certain traits, e.g. disease-resistance, are controlled by the dominant subgenome to a high extent [84]. A proposed mechanism of how subgenome dominance arises, suggests that relative dominance is related to the density of transposable elements in each subgenome. Subgenomes with higher transposable element density tend to behave submissivley relative to the other subgenomes when brought together in the allopolyploid genome ([82] and [85]). Interestingly, subgenome dominance can arise immediately in allopolyploids, as shown in synthetic and recently evolved monkeyflowers [85].  

In addition to these changes to genome structure and properties, studies of allopolyploid rice and whitefish suggest that patterns of gene expression may be disrupted in hybrid species [86,87]. Studies of synthetic and natural allopolyploids of  Tragopogon miscellus show that gene expression is less strictly regulated directly after hybridization, and that novel patterns of expression emerge and are stabilized during 40 generations [88]. While expression variation in miRNAs alters gene expression and affects growth in the natural allopolyploid ''Arabidopsis suecica'' and experimental lineages, inheritance of siRNAs is stable and maintains chromatin and genome stability [89], potentially buffering against a transcriptomic shock.

===In what taxa is hybridization common?===
While there is evidence for hybridization in an increasing number of taxa, sampling is not evenly distributed, and few general conclusions about the relative prevalence of hybridization can be drawn. One pattern that emerges is that hybridization is more frequent in plants where it occurs in 25% of the species, whereas it only occurs in 10% of animal species [90]. Most plants, as well as many groups of animals, lack heteromorphic sex chromosomes [91]. The absence of  heteromorphic sex chromosomes results in slower accumulation of reproductive isolation [92,93], and may hence enable hybridization between phylogenetically more distant taxa. Haldane’s rule [94] states that "when the F1 offspring of two different animal races one sex is absent, rare, or sterile, that sex is the heterozygous sex." Empirical evidence supports a role for heteromorphic sex chromosomes in hybrid sterility and inviability. A closely related observation is the large X effect stating that there is a disproportionate contribution of the X/Z-chromosome in fitness reduction of heterogametic hybrids [95]. These patterns likely arise as alleles with recessive deleterious effects in hybrids have a stronger impacts on the heterogametic than the homogametic sex, due to hemizygous expression [96]. In taxa with well-differentiated sex chromosomes, Haldane’s rule has shown to be close to universal, and heteromorphic sex chromosomes show reduced introgression on the X in XY (see [97] for a review). In line with a role for heteromorphic sex chromosomes in constraining hybrid genome formation, elevated differentiation on sex chromosomes has been observed in both ZW and XY systems [98]. This pattern may reflect the lower effective population sizes and higher suceptibility to drift on the sex chromosomes [99], the elevated frequency of loci involved in reproductive isolation [100] and/or the heightened conflict on sex chromosomes [101]. Findings of selection for uniparental inheritance of e.g. mitonuclear loci residing on the Z chromosome in hybrid Italian sparrows [32] is consistent with compatible sex chromosomes being important for the formation of a viable hybrid genomes. 

There are also several ecological factors that affect the probability of hybridization. Generally, hybridization is more frequently observed in species with external fertilization including plants but also fishes, than in internally fertilized clades [4]. In plants, high rates of selfing in some species may prevent hybridization, and the breeding system may also affect the frequency of heterospecific pollen transfer [102]. Paradoxically, the ability to self-pollinate may also act in favour of stabilising allopolyploid taxa by providing a compatible mate (itself) in the early stages of allopolyploid speciation when rare cytotypes are at a reproductive disadvantage due to inter-cytotype mating [103]. In fungi, hybrids can be generated by ameiotic fusion of cells or hyphae [104] in addition to mechanisms available to plants and animals. Such fusion of vegetative cells and subsequent parasexual mating with mitotic crossover may generate recombined hybrid cells [104]. Fungal hybridization may also result in asexual hybrid species, as ''Epichloe'' fungi where hybrids species are asexual while nonhybrids include both asexual and sexual species [105]. Interestingly, artic floras harbour an unusually high proportion of allopolyploid plants [106], suggesting that these hybrid taxa could have an advantage in extreme environments, potentially through reducing the negative effects of inbreeding. Hence both genomic architecture and ecological properties may affect the probability of hybrid genome formation.

===What genes and genomic regions are affected by hybridization?===
Genetic exchange can occur between populations or incipient species diverging in geographical proximity (primary hybridization) or between divergent taxa that come into secondary contact (secondary hybridization). Secondary hybridization is expected to have a greater potential to contribute beneficial alleles or generate novelty than primary hybridization because more divergent alleles are combined in secondary hybridization and are thus more likely to have a large fitness effect or to generate transgressive phenotypes [107]. 

The proportion of the genome that is inherited from a minority parent varies strongly among and within species. After the initial ploidization event the representation is 50% in many polyploid taxa, although parental gene copies are successively lost and might bias the contribution to one majority parent genome [108]. Relatively equal parental contributions are also found in some homoploid hybrid species [36]. Interestingly there may also be variation in parental contribution within a hybrid species. In both swordtail fish and Italian sparrows there are populations which differ strongly in what proportions of the parent genomes they have inherited [31,32]. 

Patterns of introgression can vary strongly across the genome, even over short chromosomal distances. Examples of adaptive introgression of well defined regions, include an inverted region containing genes involved in insecticide resistance [20] and introgression of a divergent, inverted chromosomal segment has resulted in a ”super gene” that encodes mimicry polymorphism in the butterfly ''Heliconius numata'' [109]. These findings are consistent with models suggesting that genomic rearrangements are important for the coupling of locally adaptive loci [110]. Genes and genomic regions that are adaptive may be readily introgressed between species e.g. in hybrid zones if they are not linked to incompatibility loci. This often referred to semi-permeable species boundaries [18,111,112], and examples include e.g. genes involved in olfaction that are introgressed across a mouse ''M. musculus'' and ''M. domesticus'' hybrid zone [113]. In hybrid zones with mainly permeable species boundaries, patterns of introgressed regions enable us to infer what genomic regions involved in incompatibilities and reproductive isolation c.f. [114].


===Conclusions and future directions===
Hybridization is a common phenomenon with a wide range of consequences. These include both the formation of novel hybrid species which are reproductively isolated from their parent species and where the admixed genomes undergo independent evolution, and introgression of adaptive variants across species boundaries in species that remain distinct in spite of occassional gene flow. The divergent genetic material in admixed genomes of hybrid taxa enable adaptation to novel environments and niches. When the divergent genomes of two species come together, incompatible combinations may reduce fitness. As hybridization is frequent, the advantage of novel adaptive trait combinations often override the negative effects from incompatibilities and enable hybrid lineages to purge these incompatibilities during the process of genome stabilization.
[truncated: 3,393,884 more chars]
